# Supplementary material for: Is Serum Total LDH Evaluation Able to Differentiate between Alimentary Lymphoma and Inflammatory Bowel Disease in a Real World Clinical Setting?
Source: PLoS One. 2016 Mar 17;11(3):e0151641. doi: 10.1371/journal.pone.0151641 (PMC4795755; doi:10.1371/journal.pone.0151641)
Supplement: S1 File — (XLSX) [file pone.0151641.s001.xlsx]

## Sheet: DataALvsIBD
N	IDC	BodyCond	CoatCond	Lethargy	DiffThick	IntestMatter	Anemia	Neutrophilia	Hypoalbuminemia	Azotaemia	Bilirubin	LiverEnzymes	layeringandthickness	linphoadenomegalia	Lossoflayering	Stomacendoscopicappearance	Ulcerato	NOTE	DROP	Breed	Ageyears	Sex	Weight	ALDH	LDH	MIN	MAX	Typeofsample	Gr	Location	Lymphomagrade	Immunophenotype	Stage	IBDseverity	IncreasedLDH	xLDH550	DIA	Diagnosis	Staging	FIVFeLVstatus	Therapy	Responsetotherapy	Outcome	V22	V23	V24	V25	V26	Grx
9	3	1	1	0	0	0	0	0	0	0	0	0	#NULL!	#NULL!	#NULL!	#NULL!	#NULL!		0	DSH	2	0	3	102 (63-193)	102	63	193	EB	0	-1	-1	-1	-1	1	0	291	-1	Mild gastrointestinal inflammation		negative	none		alive	#NULL!	1	#NULL!		#NULL!	2
66	1	1	1	1	0	0	1	1	0	1	0	0	#NULL!	#NULL!	#NULL!	#NULL!	#NULL!		0	DSH	7	1	3.5	233 (<182)	233	0	182	EB	1	1	1	2	0	-1	1	704	3	Lymphoma stomach high grade	negative	negative	prednisone		dead after 30 days	#NULL!	1	#NULL!		#NULL!	1
54	1	1	1	1	0	0	1	1	1	0	1	1	#NULL!	#NULL!	#NULL!	#NULL!	#NULL!		0	DSH	8	1	3	310 (<182)	310	0	182	EB	1	1	1	2	0	-1	1	937	3	High grade lymphoma stomach	negative	FELV +	prednisone		dead after 2 months	#NULL!	1	#NULL!		#NULL!	1
11	3	1	1	0	0	0	0	0	0	0	0	0	#NULL!	#NULL!	#NULL!	#NULL!	#NULL!		0	DSH	2	1	3	73 (0-140)	73	0	140	EB	0	-1	-1	-1	-1	1	0	287	-1	Mild gastrointestinal inflammation		negative	none		alive	#NULL!	5	#NULL!		#NULL!	2
35	3	1	1	1	1	1	0	0	0	0	0	0	#NULL!	#NULL!	#NULL!	#NULL!	#NULL!		0	DSH	1	1	3	95 (63-273)	95	63	273	EB	0	-1	-1	-1	-1	2	#NULL!	#NULL!	-1	moderate gastrointestinal inflamation		negative				#NULL!	#NULL!	#NULL!		#NULL!	2
28	3	0	0	0	0	0	0	0	0	0	0	0	#NULL!	#NULL!	#NULL!	#NULL!	#NULL!		0	DSH	1.5	1	3	80 (<182)	80	0	182	EB	0	-1	-1	-1	-1	2	0	242	-1	moderate gastrointestinal inflamation		negative	prednisone		alive	#NULL!	1	#NULL!		#NULL!	2
38	3	1	1	0	1	1	0	0	0	0	0	0	#NULL!	#NULL!	#NULL!	#NULL!	#NULL!		0	DSH	7	1	2.8	524 (<182)	524	0	182	EB	0	-1	-1	-1	-1	2	#NULL!	#NULL!	-1	moderate gastrointestinal inflamation		negative				#NULL!	#NULL!	#NULL!		#NULL!	2
19	3	1	1	0	1	1	1	0	0	0	0	0	#NULL!	#NULL!	#NULL!	#NULL!	#NULL!		0	DSH	3	1	3	882 (0-798)	882	0	798	EB	0	-1	-1	-1	-1	3	1	608	-1	severe gastrointestinal inflammation		negative	prednisone		alive	#NULL!	6	#NULL!		#NULL!	2
15	3	1	1	1	1	1	0	0	0	0	0	0	#NULL!	#NULL!	#NULL!	#NULL!	#NULL!		0	DSH	2	1	2.5	112 (0-80)	112	0	80	EB	0	-1	-1	-1	-1	3	1	770	-1	severe gastrointestinal inflammation		negative	prednisone		alive	#NULL!	2	#NULL!		#NULL!	2
86	2	0	1	0	1	1	0	0	0	1	0	0	#NULL!	#NULL!	#NULL!	#NULL!	#NULL!		0	DSH	10	0	3.5	341 (119/550)	341	119	550	EB	1	2	0	1	0	-1	0	341	1	Lymphoma small bowel low grade	negative	negative	leukeran	complete remission	alive, 97 days	#NULL!	3	#NULL!		#NULL!	1
43	3	0	0	0	0	0	0	0	0	0	0	0	#NULL!	#NULL!	#NULL!	#NULL!	#NULL!		0	DSH	13	0	3	156 (63-273)	156	63	273	EB	0	-1	-1	-1	-1	2	#NULL!	#NULL!	-1	moderate gastrointestinal inflamation		negative				#NULL!	#NULL!	#NULL!		#NULL!	2
16	3	1	1	1	1	1	1	1	0	1	1	0	#NULL!	#NULL!	#NULL!	#NULL!	#NULL!		0	DSH	14	0	3	233 (0-140)	233	0	140	EB	0	-1	-1	-1	-1	3	1	915	-1	severe gastrointestinal inflammation		negative	prednisone		alive	#NULL!	5	#NULL!		#NULL!	2
102	3	1	1	0	1	1	0	0	0	1	0	0	#NULL!	#NULL!	#NULL!	#NULL!	#NULL!		0	DSH	10	1	2.2	243 (63-273)	243	63	273	EB	1	2	0	-1	0	-1	0	490	1	Small cell lymphoma non B e non T LOW GRADE DUODENO	negative	negative	prednisone		alive 1 month	#NULL!	7	#NULL!		#NULL!	1
91	3	0	0	0	1	1	0	0	0	0	0	0	#NULL!	#NULL!	#NULL!	#NULL!	#NULL!		0	DSH	12	1	3.5	15 (0-140)	15	0	140	EB	1	1	0	1	0	-1	0	59	1	Lymphoma stomach low grade	negative	negative	none		dead	#NULL!	5	#NULL!		#NULL!	1
63	1	1	0	0	0	0	1	1	0	0	0	0	#NULL!	#NULL!	#NULL!	#NULL!	#NULL!		0	DSH	12	1	3	201 (<182)	201	0	182	EB	1	1	0	1	0	-1	1	607	1	Small T limphocyte lymphoma stomach low grade	negative	negative	prednisone + clorambucile		alive after 9 months	#NULL!	1	#NULL!		#NULL!	1
58	1	1	1	0	0	0	0	0	0	0	0	0	#NULL!	#NULL!	#NULL!	#NULL!	#NULL!		0	DSH	10	1	3.5	76(<182)	76	0	182	EB	1	2	0	1	0	-1	0	230	1	Small lymphocytes lymphoma duodenum low grade	negative	negative	prednisone		alive	#NULL!	1	#NULL!		#NULL!	1
105	3	1	1	1	0	0	0	0	0	0	0	0	#NULL!	#NULL!	#NULL!	#NULL!	#NULL!		0	DSH	16	1	2.8	291 (63-273)	291	63	273	EB	1	2	0	1	0	-1	0	#NULL!	1	Middle cells lynfoma T duodenum low grade	negative	negative				#NULL!	#NULL!	#NULL!		#NULL!	1
104	3	1	1	0	1	1	0	0	0	0	0	0	#NULL!	#NULL!	#NULL!	#NULL!	#NULL!		0	DSH	15	1	2.5	301 (63-273)	301	63	273	EB	1	2	0	1	0	-1	1	#NULL!	1	Small cells epitheliotropic lymphoma T small bowel low grade	negative	negative				#NULL!	#NULL!	#NULL!		#NULL!	1
95	3	1	1	0	1	1	0	0	0	0	0	0	#NULL!	#NULL!	#NULL!	#NULL!	#NULL!		0	DSH	13	1	3	130 (0-70)	130	0	70	EB	1	2	0	1	0	-1	1	1021	1	Small T limphocytes lymphoma low grade DUODENO	negative	negative	none		dead	#NULL!	2	#NULL!		#NULL!	1
71	2	0	1	0	0	0	0	1	0	0	0	0	#NULL!	#NULL!	#NULL!	#NULL!	#NULL!		0	DSH	11	1	3.6	62(max 190)	62	0	190	EB	1	3	0	1	0	-1	0	179	1	Lymphoma stomach, small bowel low grade	negative	negative	leukeran	complete remission	alive	#NULL!	1	#NULL!	3	7	1
69	2	1	1	1	0	0	1	1	1	0	1	1	#NULL!	#NULL!	#NULL!	#NULL!	#NULL!		0	DSH	10	1	3.6	301 (max 550)	301	0	550	EB	1	2	1	-1	0	-1	0	301	3	Lymphoma small bowel high grade	negative	negative	CHOP	progressive disease	dead, 209 days	#NULL!	3	#NULL!		#NULL!	1
99	3	1	1	1	0	0	1	1	1	0	1	1	#NULL!	#NULL!	#NULL!	#NULL!	#NULL!		0	DSH	12	1	2.5	152 (63-273)	152	63	273	EB	1	1	1	2	0	-1	0	306	3	Lymphoma stomach high grade	negative	negative	prednisone		dead after 1 month	#NULL!	7	#NULL!		#NULL!	1
50	1	0	0	0	0	0	0	0	0	0	0	0	#NULL!	#NULL!	#NULL!	#NULL!	#NULL!		0	DSH	9	1	3.5	158(0-140)	158	0	140	EB	1	1	1	2	0	-1	1	621	3	Large cells lymphoma stomach High grade	negative	negative	CHOP		dead	#NULL!	5	#NULL!		#NULL!	1
64	1	1	1	1	0	0	1	1	1	0	1	1	#NULL!	#NULL!	#NULL!	#NULL!	#NULL!		0	DSH	10	1	3.5	221(<182)	221	0	182	EB	1	1	1	2	0	-1	1	668	3	Large cells lymphoma stomach High grade	negative	negative	CHOP		dead	#NULL!	1	#NULL!		#NULL!	1
62	1	1	1	1	0	0	1	1	1	0	0	0	#NULL!	#NULL!	#NULL!	#NULL!	#NULL!		0	DSH	9	1	3.5	178(0-140)	178	0	140	EB	1	1	1	2	0	-1	1	699	3	Lymphoma stomach high grade	negative	negative	ciclofosfamide		dead after 15 days	#NULL!	5	#NULL!		#NULL!	1
14	3	1	1	1	1	1	1	0	0	0	0	1	#NULL!	#NULL!	#NULL!	#NULL!	#NULL!		0	DSH	14	1	3.5	125 (63-193)	125	63	193	EB	0	-1	-1	-1	-1	2	0	356	-1	moderate gastrointestinal inflamation		negative	prednisone		alive	#NULL!	1	#NULL!		#NULL!	2
106	3	0	0	0	1	1	0	0	0	0	0	0	#NULL!	#NULL!	#NULL!	#NULL!	#NULL!		0	DSH	9	1	3.5	239 (63-273)	239	63	273	EB	0	-1	-1	-1	-1	2	#NULL!	#NULL!	-1	moderate gastrointestinal inflamation		negative				#NULL!	#NULL!	#NULL!		#NULL!	2
24	3	1	1	0	1	1	0	0	0	0	0	0	#NULL!	#NULL!	#NULL!	#NULL!	#NULL!		0	DSH	12	1	3	158 (<182)	158	0	182	EB	0	-1	-1	-1	-1	2	0	447	-1	moderate gastrointestinal inflamation		negative			alive	#NULL!	1	#NULL!		#NULL!	2
27	3	1	1	0	1	1	0	0	0	0	0	0	#NULL!	#NULL!	#NULL!	#NULL!	#NULL!		0	DSH	10	1	2	325 (63-273)	325	63	273	EB	0	-1	-1	-1	-1	2	1	655	-1	moderate gastrointestinal inflamation		negative	prednisone			#NULL!	7	#NULL!		#NULL!	2
23	3	1	1	0	1	1	1	1	0	1	1	0	#NULL!	#NULL!	#NULL!	#NULL!	#NULL!		0	DSH	14	1	2.5	139 (63-273)	139	63	273	EB	0	-1	-1	-1	-1	3	0	280	-1	severe gastrointestinal inflammation		negative	prednisone		alive	#NULL!	7	#NULL!		#NULL!	2
36	3	1	1	0	0	0	0	0	0	0	0	0	#NULL!	#NULL!	#NULL!	#NULL!	#NULL!		0	DSH	13	1	2.7	127 U/L (<182)	127	0	182	EB	0	-1	-1	-1	-1	3	#NULL!	#NULL!	-1	severe gastrointestinal inflammation		negative				#NULL!	#NULL!	#NULL!		#NULL!	2
42	3	1	1	1	1	1	0	0	0	1	1	1	#NULL!	#NULL!	#NULL!	#NULL!	#NULL!		0	DSH	9	1	3	133 (<182)	133	0	182	EB	0	-1	-1	-1	-1	3	#NULL!	#NULL!	-1	severe gastrointestinal inflammation		negative				#NULL!	#NULL!	#NULL!		#NULL!	2
17	3	1	1	1	1	1	0	0	0	0	0	0	#NULL!	#NULL!	#NULL!	#NULL!	#NULL!		0	DSH	16	1	2.5	216 (0-140)	216	0	140	EB	0	-1	-1	-1	-1	3	1	848	-1	severe gastrointestinal inflammation		negative	prednisone		alive	#NULL!	5	#NULL!		#NULL!	2
37	3	1	1	0	0	0	1	0	0	0	0	0	#NULL!	#NULL!	#NULL!	#NULL!	#NULL!		0	DSH	14	1	2.5	452 (63-273)	452	63	273	EB	0	-1	-1	-1	-1	3	#NULL!	#NULL!	-1	severe gastrointestinal inflammation		negative				#NULL!	#NULL!	#NULL!		#NULL!	2
76	2	0	0	0	0	0	1	1	0	1	1	0	#NULL!	#NULL!	#NULL!	#NULL!	#NULL!		0	Norwegian Forest cat	3	0	6.2	741 (max 193)	741	0	193	EB	1	1	1	-1	0	-1	1	2112	3	Lymphoma stomach high grade	negative	negative	L-ASP	progressive disease	dead, 7 days	#NULL!	1	#NULL!		#NULL!	1
39	3	0	0	0	0	0	0	0	0	0	0	0	#NULL!	#NULL!	#NULL!	#NULL!	#NULL!		0	Norwegian Forest cat	7	0	9.8	103 (63-273)	103	63	273	EB	0	-1	-1	-1	-1	1	#NULL!	#NULL!	-1	Mild gastrointestinal inflammation		negative				#NULL!	#NULL!	#NULL!		#NULL!	2
44	3	0	0	0	0	0	1	1	0	1	1	0	#NULL!	#NULL!	#NULL!	#NULL!	#NULL!		0	Sacro di Birmania mc	3	0	4.2	120 (63-273)	120	63	273	EB	0	-1	-1	-1	-1	1	#NULL!	#NULL!	-1	Mild gastrointestinal inflammation		negative				#NULL!	#NULL!	#NULL!		#NULL!	2
45	3	1	1	0	0	0	0	0	0	0	0	0	#NULL!	#NULL!	#NULL!	#NULL!	#NULL!		0	Maine Coon	1.5	0	7	289 (63-273)	289	63	273	EB	0	-1	-1	-1	-1	1	#NULL!	#NULL!	-1	Mild gastrointestinal inflammation		negative				#NULL!	#NULL!	#NULL!		#NULL!	2
41	3	0	0	0	0	0	0	0	0	0	0	0	#NULL!	#NULL!	#NULL!	#NULL!	#NULL!		0	Persian mc	4	0	4	102 (0-140)	102	0	140	EB	0	-1	-1	-1	-1	2	#NULL!	#NULL!	-1	moderate gastrointestinal inflamation		negative				#NULL!	#NULL!	#NULL!		#NULL!	2
40	3	1	0	0	0	0	0	0	0	0	0	0	#NULL!	#NULL!	#NULL!	#NULL!	#NULL!		0	Maine Coon	2	0	6	210 (63-273)	210	63	273	EB	0	-1	-1	-1	-1	3	#NULL!	#NULL!	-1	severe gastrointestinal inflammation		negative				#NULL!	#NULL!	#NULL!		#NULL!	2
61	1	0	0	0	0	0	1	1	0	0	0	0	#NULL!	#NULL!	#NULL!	#NULL!	#NULL!		0	DSH	8	0	4	146(0-140)	146	0	140	EB	1	1	1	2	0	-1	1	573	3	Large cells lymphoma stomach High grade	negative	negative	prednisone		dead	#NULL!	5	#NULL!		#NULL!	1
56	1	0	0	0	0	0	1	1	1	1	1	0	#NULL!	#NULL!	#NULL!	#NULL!	#NULL!		0	DSH	5	0	4	181(0-140)	181	0	140	EB	1	1	1	2	0	-1	1	711	3	High grade lymphoma stomach	negative	negative	none		dead	#NULL!	5	#NULL!		#NULL!	1
83	2	0	0	0	0	0	1	1	1	0	0	0	#NULL!	#NULL!	#NULL!	#NULL!	#NULL!		0	DSH	8	0	8.2	126 (max 193)	126	0	193	EB	1	3	1	2	0	-1	0	359	3	Lymphoma B stomach, small bowel high grade	negative	negative	CHOP	complete remission	alive, 182 days	#NULL!	1	#NULL!		#NULL!	1
13	3	0	0	0	0	0	0	0	0	0	0	0	#NULL!	#NULL!	#NULL!	#NULL!	#NULL!		0	DSH	8	0	5	154 (<182)	154	0	182	EB	0	-1	-1	-1	-1	1	0	465	-1	Mild gastrointestinal inflammation		negative	none		alive	#NULL!	1	#NULL!		#NULL!	2
107	3	1	1	1	0	0	0	0	0	0	0	0	#NULL!	#NULL!	#NULL!	#NULL!	#NULL!		0	DSH	7	0	4	78 (<182)	78	0	182	EB	0	-1	-1	-1	-1	2	#NULL!	#NULL!	-1	MODERATE GI INFLAMMATION		negative				#NULL!	#NULL!	#NULL!		#NULL!	2
32	3	0	0	0	0	0	0	0	0	0	0	0	#NULL!	#NULL!	#NULL!	#NULL!	#NULL!		0	DSH	7	0	4	93(<182)	93	0	182	EB	0	-1	-1	-1	-1	2	0	281	-1	moderate gastrointestinal inflamation		negative	prednisone		alive	#NULL!	1	#NULL!		#NULL!	2
12	3	0	0	0	0	0	0	0	0	0	0	0	#NULL!	#NULL!	#NULL!	#NULL!	#NULL!		0	DSH	6	1	4.5	157 (63-193)	157	63	193	EB	0	-1	-1	-1	-1	1	0	447	-1	Mild gastrointestinal inflammation		negative	none		alive	#NULL!	1	#NULL!		#NULL!	2
22	3	0	0	0	0	0	0	0	0	0	0	0	#NULL!	#NULL!	#NULL!	#NULL!	#NULL!		0	DSH	5	1	4	89 (<182)	89	0	182	EB	0	-1	-1	-1	-1	2	0	269	-1	moderate gastrointestinal inflamation		negative	prednisone		alive	#NULL!	1	#NULL!		#NULL!	2
108	3	1	1	1	0	0	0	0	0	1	0	0	#NULL!	#NULL!	#NULL!	#NULL!	#NULL!		0	Sacro di Birmania mc	12	0	4.2	497 (58-119)	497	58	119	EB	0	-1	-1	-1	-1	2	#NULL!	#NULL!	-1	MODERATE GI INFLAMMATION		negative				#NULL!	#NULL!	#NULL!		#NULL!	2
67	1	0	0	0	0	0	0	0	0	0	0	0	#NULL!	#NULL!	#NULL!	#NULL!	#NULL!		0	DSH	10	0	4.5	90 (0-140)	90	0	140	EB	1	1	0	1	0	-1	0	354	1	Small T limphocyte lymphoma stomach low grade	negative	negative	prednisone		alive after 5 months	#NULL!	5	#NULL!		#NULL!	1
65	1	0	1	0	0	0	0	0	0	0	0	0	#NULL!	#NULL!	#NULL!	#NULL!	#NULL!		0	DSH	12	0	5	154(0-140)	154	0	140	EB	1	1	0	1	0	-1	1	605	1	Lymphoma stomach low grade stomach	negative	negative	prednisone + clorambucile		alive	#NULL!	5	#NULL!		#NULL!	1
60	1	0	1	0	0	0	1	1	0	0	0	0	#NULL!	#NULL!	#NULL!	#NULL!	#NULL!		0	DSH	11	0	5	210(0-140)	210	0	140	EB	1	1	0	1	0	-1	1	825	1	Small T limphocytes lymphoma stomach low grade	negative	negative	prednisone + ciclosporina		alive	#NULL!	5	#NULL!		#NULL!	1
90	3	1	0	0	1	1	0	0	0	0	0	0	#NULL!	#NULL!	#NULL!	#NULL!	#NULL!		0	DSH	12	0	4	328(0-140)	328	0	140	EB	1	2	0	1	0	-1	1	2074	1	Lymphoma small bowel low grade	negative	negative	none		dead	#NULL!	5	#NULL!		#NULL!	1
96	3	0	0	0	1	1	0	0	0	0	0	0	#NULL!	#NULL!	#NULL!	#NULL!	#NULL!		0	DSH	10	0	10	800 (63-273)	800	63	273	EB	1	2	0	1	0	-1	1	1612	1	small cells lymphoma T duodenum low grade	negative	negative	prednisone		alive	#NULL!	7	#NULL!		#NULL!	1
51	1	0	1	0	0	0	1	1	0	1	0	0	#NULL!	#NULL!	#NULL!	#NULL!	#NULL!		0	DSH	10	0	5.5	150(0-140)	150	0	140	EB	1	3	0	1	0	-1	1	589	1	Small lymphocytes lymphoma stomach & duodenum low grade	negative	negative	prednisone		alive	#NULL!	5	#NULL!		#NULL!	1
74	2	0	0	0	0	0	1	1	1	0	0	0	#NULL!	#NULL!	#NULL!	#NULL!	#NULL!		0	DSH	13	0	8.4	538(max 210)	538	0	210	SB	1	2	1	-1	0	-1	1	1409	3	Lymphoma small bowel high grade	negative	negative	CHOP	progressive disease	dead, 80 days	#NULL!	1	#NULL!	5 (max 140)	22	1
55	1	0	0	0	0	0	1	1	1	0	0	0	#NULL!	#NULL!	#NULL!	#NULL!	#NULL!		0	DSH	12	0	4.5	255(<182)	255	0	182	EB	1	1	1	2	0	-1	1	771	3	High grade lymphoma stomach	negative	negative	CHOP		dead after 6 month	#NULL!	1	#NULL!		#NULL!	1
5	1	0	0	0	0	0	0	0	0	0	0	0	#NULL!	#NULL!	#NULL!	#NULL!	#NULL!		0	DSH	9	0	4.5	111(0-140)	111	0	140	EB	0	-1	-1	-1	-1	2	0	436	-1	moderate gastrointestinal inflamation		negative	prednisone		alive	#NULL!	5	#NULL!		#NULL!	2
21	3	0	0	0	0	0	0	0	0	0	0	0	#NULL!	#NULL!	#NULL!	#NULL!	#NULL!		0	DSH	15	0	7	129 (63-273)	129	63	273	EB	0	-1	-1	-1	-1	3	0	260	-1	severe gastrointestinal inflammation		negative	prednisone			#NULL!	7	#NULL!		#NULL!	2
6	1	0	0	0	1	1	0	0	0	0	0	0	#NULL!	#NULL!	#NULL!	#NULL!	#NULL!		0	DSH	9	0	5.5	94(<182)	94	0	182	EB	0	-1	-1	-1	-1	3	0	284	-1	severe gastrointestinal inflammation		negative	ciclosporina		alive	#NULL!	1	#NULL!		#NULL!	2
53	1	0	1	0	0	0	1	1	0	0	0	0	#NULL!	#NULL!	#NULL!	#NULL!	#NULL!		0	DSH	10	1	4.5	66(<182)	66	0	182	EB	1	1	0	1	0	-1	0	199	1	Small T limphocytes lymphoma stomach low grade	negative	negative	prednisone + clorambucile		alive	#NULL!	1	#NULL!		#NULL!	1
59	1	0	0	0	0	0	0	0	0	1	0	0	#NULL!	#NULL!	#NULL!	#NULL!	#NULL!		0	DSH	9	1	4.5	67(0-140)	67	0	140	EB	1	1	0	1	0	-1	0	263	1	lymphoma stomach low grade	negative	negative	prednisone + clorambucile		dead after 1 month	#NULL!	5	#NULL!		#NULL!	1
57	1	0	0	0	0	0	0	0	0	0	0	0	#NULL!	#NULL!	#NULL!	#NULL!	#NULL!		0	DSH	10	1	5	150 (<182)	150	0	182	EB	1	1	0	1	0	-1	0	453	1	Small T limphocyte lymphoma stomach low grade	negative	negative	prednisone + clorambucile		alive afte 7 months	#NULL!	1	#NULL!		#NULL!	1
52	1	0	0	0	0	0	0	0	0	0	0	0	#NULL!	#NULL!	#NULL!	#NULL!	#NULL!		0	DSH	9	1	4	112(<182)	112	0	182	EB	1	2	0	1	0	-1	0	338	1	Small lymphocytes lymphoma duodenum low grade	negative	negative	prednisone + clorambucile		alive	#NULL!	1	#NULL!		#NULL!	1
88	2	0	0	0	0	0	1	1	0	0	0	0	#NULL!	#NULL!	#NULL!	#NULL!	#NULL!		0	DSH	13	1	4.1	255 (max 550)	255	0	550	EB	1	3	1	-1	0	-1	0	255	3	Lymphoma stomach, small bowel high grade	negative	negative	CHOP	complete remission	dead, 268 days	#NULL!	3	#NULL!		#NULL!	1
10	3	0	0	0	0	0	0	0	0	0	0	0	#NULL!	#NULL!	#NULL!	#NULL!	#NULL!		0	DSH	11	1	4	89 (0-140)	89	0	140	EB	0	-1	-1	-1	-1	1	0	350	-1	Mild gastrointestinal inflammation		negative	none		alive	#NULL!	5	#NULL!		#NULL!	2
8	1	0	0	0	0	0	0	0	0	0	0	0	#NULL!	#NULL!	#NULL!	#NULL!	#NULL!		0	DSH	10	1	4	86 (0-140)	86	0	140	EB	0	-1	-1	-1	-1	2	0	338	-1	moderate gastrointestinal inflamation		negative	prednisone		alive after 1 year	#NULL!	5	#NULL!		#NULL!	2
3	1	0	0	0	0	0	0	0	0	0	0	0	#NULL!	#NULL!	#NULL!	#NULL!	#NULL!		0	DSH	9	1	5.5	98(0-140)	98	0	140	EB	0	-1	-1	-1	-1	2	0	385	-1	moderate gastrointestinal inflamation		negative	prednisone		alive	#NULL!	5	#NULL!		#NULL!	2
7	1	0	0	0	1	1	1	0	0	0	0	1	#NULL!	#NULL!	#NULL!	#NULL!	#NULL!		0	DSH	10	1	4	50 (0-140)	50	0	140	EB	0	-1	-1	-1	-1	3	0	196	-1	severe gastrointestinal inflammation		negative	prednisone		alive after 7 months	#NULL!	5	#NULL!		#NULL!	2
18	3	0	0	0	0	0	0	0	0	0	0	0	#NULL!	#NULL!	#NULL!	#NULL!	#NULL!		0	DSH	10	1	4	106(0-140)	106	0	140	EB	0	-1	-1	-1	-1	3	0	416	-1	severe gastrointestinal inflammation		negative	prednisone		alive	#NULL!	5	#NULL!		#NULL!	2
4	1	0	0	0	0	0	0	0	0	0	0	0	#NULL!	#NULL!	#NULL!	#NULL!	#NULL!		0	DSH	11	1	4	190 (<182)	190	0	182	EB	0	-1	-1	-1	-1	3	1	574	-1	severe gastrointestinal inflammation		negative	prednisone + clorambucile		alive	#NULL!	1	#NULL!		#NULL!	2
[truncated: 44 more columns]
