# Supplementary material for: Is Serum Total LDH Evaluation Able to Differentiate between Alimentary Lymphoma and Inflammatory Bowel Disease in a Real World Clinical Setting?
Source: PLoS One. 2016 Mar 17;11(3):e0151641. doi: 10.1371/journal.pone.0151641 (PMC4795755; doi:10.1371/journal.pone.0151641)
Supplement: S3 File — (XLSX) [file pone.0151641.s003.xlsx]

## Sheet: Sheet1
* Encoding: UTF-8.
DATASET CLOSE all.
NEW FILE.
***********************************************************************************************.
GET DATA /TYPE=XLSX
/FILE='C:\Users\antonio.morselli\Documents\D\Terragni\LDH\DataALvsIBD.xlsx'
/SHEET=name 'DataALvsIBD'
/CELLRANGE=full
/READNAMES=on
/ASSUMEDSTRWIDTH=32767.
EXECUTE.
************************************************************************************************.
CROSSTABS stage by Grx by drop / mis = inc .
Crosstabs
Notes
Output Created		02-MAR-2016 12:12:44
Comments
Input	Filter	<none>
	Weight	<none>
	Split File	<none>
	N of Rows in Working Data File	108
Missing Value Handling	Definition of Missing	User-defined missing values are treated as valid data.
	Cases Used	Statistics for each table are based on all the cases with valid data in the specified range(s) for all variables in each table.
Syntax		CROSSTABS stage by Grx by drop / mis = inc .
Resources	Processor Time	00:00:00.00
	Elapsed Time	00:00:00.01
	Dimensions Requested	3
	Cells Available	449353
Case Processing Summary
	Cases
	Valid		Missing		Total
	N	Percent	N	Percent	N	Percent
Stage * Grx * DROP	108	1	0	0	108	1
Stage * Grx * DROP Crosstabulation
Count
DROP			Grx		Total
			1.0	2.0
.0	Stage	-1.0	0	38	38
		.0	33	0	33
	Total		33	38	71
1.0	Stage	-1.0	2	9	11
	Total		2	9	11
2.0	Stage	.0	2		2
		1.0	3		3
	Total		5		5
3.0	Stage	1.0	21		21
	Total		21		21
Total	Stage	-1.0	2	47	49
		.0	35	0	35
		1.0	24	0	24
	Total		61	47	108
SELECT IF ( drop = 0 AND ( Stage = 0 OR GRx = 2 ) ) .
CROSSTABS stage by Grx by drop / mis = inc .
Crosstabs
Notes
Output Created		02-MAR-2016 12:12:44
Comments
Input	Filter	<none>
	Weight	<none>
	Split File	<none>
	N of Rows in Working Data File	71
Missing Value Handling	Definition of Missing	User-defined missing values are treated as valid data.
	Cases Used	Statistics for each table are based on all the cases with valid data in the specified range(s) for all variables in each table.
Syntax		CROSSTABS stage by Grx by drop / mis = inc .
Resources	Processor Time	00:00:00.00
	Elapsed Time	00:00:00.01
	Dimensions Requested	3
	Cells Available	449353
Case Processing Summary
	Cases
	Valid		Missing		Total
	N	Percent	N	Percent	N	Percent
Stage * Grx * DROP	71	1	0	0	71	1
Stage * Grx * DROP Crosstabulation
Count
DROP			Grx		Total
			1.0	2.0
.0	Stage	-1.0	0	38	38
		.0	33	0	33
	Total		33	38	71
Total	Stage	-1.0	0	38	38
		.0	33	0	33
	Total		33	38	71
*****************************************.
**** Min skewness . .
EXAMINE Weight Ageyears n0LDH / plot = npplot .
Explore
Notes
Output Created		02-MAR-2016 12:12:44
Comments
Input	Filter	<none>
	Weight	<none>
	Split File	<none>
	N of Rows in Working Data File	71
Missing Value Handling	Definition of Missing	User-defined missing values for dependent variables are treated as missing.
	Cases Used	Statistics are based on cases with no missing values for any dependent variable or factor used.
Syntax		EXAMINE Weight Ageyears n0LDH / plot = npplot .
Resources	Processor Time	00:00:01.81
	Elapsed Time	00:00:01.27
Total Sample
Case Processing Summary
	Cases
	Valid		Missing		Total
	N	Percent	N	Percent	N	Percent
Weight	71	1	0	0	71	1
Ageyears	71	1	0	0	71	1
n0LDH	71	1	0	0	71	1
Descriptives
			Statistic	Std. Error
Weight	Mean		4.12394	0.19273
	95% Confidence Interval for Mean	Lower Bound	3.73956
		Upper Bound	4.50833
	5% Trimmed Mean		3.9439
	Median		4
	Variance		2.63728
	Std. Deviation		1.62397
	Minimum		2
	Maximum		10
	Range		8
	Interquartile Range		1.5
	Skewness		1.84022	0.284805
	Kurtosis		3.86748	0.562511
Ageyears	Mean		9.1831	0.453051
	95% Confidence Interval for Mean	Lower Bound	8.27952
		Upper Bound	10.0867
	5% Trimmed Mean		9.259
	Median		10
	Variance		14.5731
	Std. Deviation		3.81748
	Minimum		1
	Maximum		16
	Range		15
	Interquartile Range		5
	Skewness		-0.544454	0.284805
	Kurtosis		-0.317151	0.562511
n0LDH	Mean		1.02844	0.09143
	95% Confidence Interval for Mean	Lower Bound	0.846093
		Upper Bound	1.2108
	5% Trimmed Mean		0.931329
	Median		0.792857
	Variance		0.59352
	Std. Deviation		0.770403
	Minimum		0.107143
	Maximum		4.17647
	Range		4.06933
	Interquartile Range		0.692857
	Skewness		2.21242	0.284805
	Kurtosis		5.6376	0.562511
Tests of Normality
	Kolmogorov-Smirnova			Shapiro-Wilk
	Statistic	df	Sig.	Statistic	df	Sig.
Weight	0.19717	71	2.98962e-07	0.820217	71	7.3286e-08
Ageyears	0.156929	71	0.000168918	0.942044	71	0.00261087
n0LDH	0.18069	71	4.90483e-06	0.768288	71	3.1413e-09
a. Lilliefors Significance Correction
Weight
Ageyears
n0LDH
compute Ln0LDH = lg10 ( n0LDH ) .
compute EAgeyears = exp ( Ageyears ) .
compute LWeight = lg10 ( Weight ) .
EXAMINE LWeight EAgeyears Ln0LDH / plot = npplot .
Explore
Notes
Output Created		02-MAR-2016 12:12:45
Comments
Input	Filter	<none>
	Weight	<none>
	Split File	<none>
	N of Rows in Working Data File	71
Missing Value Handling	Definition of Missing	User-defined missing values for dependent variables are treated as missing.
	Cases Used	Statistics are based on cases with no missing values for any dependent variable or factor used.
Syntax		EXAMINE LWeight EAgeyears Ln0LDH / plot = npplot .
Resources	Processor Time	00:00:01.20
	Elapsed Time	00:00:01.00
Total Sample
Case Processing Summary
	Cases
	Valid		Missing		Total
	N	Percent	N	Percent	N	Percent
LWeight	71	1	0	0	71	1
EAgeyears	71	1	0	0	71	1
Ln0LDH	71	1	0	0	71	1
Descriptives
			Statistic	Std. Error
LWeight	Mean		0.588786	0.0173858
	95% Confidence Interval for Mean	Lower Bound	0.554111
		Upper Bound	0.623461
	5% Trimmed Mean		0.580993
	Median		0.60206
	Variance		0.0214609
	Std. Deviation		0.146495
	Minimum		0.30103
	Maximum		1
	Range		0.69897
	Interquartile Range		0.176091
	Skewness		0.774277	0.284805
	Kurtosis		0.732786	0.562511
EAgeyears	Mean		468646	185328
	95% Confidence Interval for Mean	Lower Bound	99019.8
		Upper Bound	838271
	5% Trimmed Mean		163296
	Median		22026.5
	Variance		2.43861e+12
	Std. Deviation		1.5616e+06
	Minimum		2.71828
	Maximum		8.88611e+06
	Range		8.88611e+06
	Interquartile Range		161658
	Skewness		4.7608	0.284805
	Kurtosis		23.4767	0.562511
Ln0LDH	Mean		-0.0783717	0.0328429
	95% Confidence Interval for Mean	Lower Bound	-0.143875
		Upper Bound	-0.0128686
	5% Trimmed Mean		-0.0833835
	Median		-0.100805
	Variance		0.0765847
	Std. Deviation		0.276739
	Minimum		-0.970037
	Maximum		0.620809
	Range		1.59085
	Interquartile Range		0.367126
	Skewness		0.126139	0.284805
	Kurtosis		0.971802	0.562511
Tests of Normality
	Kolmogorov-Smirnova			Shapiro-Wilk
	Statistic	df	Sig.	Statistic	df	Sig.
LWeight	0.125873	71	0.00714608	0.947448	71	0.00494036
EAgeyears	0.39455	71	2.74178e-31	0.322045	71	1.88722e-16
Ln0LDH	0.0586939	71	.200*	0.973202	71	0.132593
*. This is a lower bound of the true significance.
a. Lilliefors Significance Correction
LWeight
EAgeyears
Ln0LDH
compute nAgeyears = exp ( Ageyears / 15.05 ) .
examine nAgeyears / plot = npplot .
Explore
Notes
Output Created		02-MAR-2016 12:12:46
Comments
Input	Filter	<none>
	Weight	<none>
	Split File	<none>
	N of Rows in Working Data File	71
Missing Value Handling	Definition of Missing	User-defined missing values for dependent variables are treated as missing.
	Cases Used	Statistics are based on cases with no missing values for any dependent variable or factor used.
Syntax		examine nAgeyears / plot = npplot .
Resources	Processor Time	00:00:00.44
	Elapsed Time	00:00:00.41
Total Sample
Case Processing Summary
	Cases
	Valid		Missing		Total
	N	Percent	N	Percent	N	Percent
nAgeyears	71	1	0	0	71	1
Descriptives
			Statistic	Std. Error
nAgeyears	Mean		1.89729	0.0537369
	95% Confidence Interval for Mean	Lower Bound	1.79012
		Upper Bound	2.00447
	5% Trimmed Mean		1.89063
	Median		1.94342
	Variance		0.205024
	Std. Deviation		0.452795
	Minimum		1.0687
	Maximum		2.8954
	Range		1.8267
	Interquartile Range		0.627434
	Skewness		0.000167866	0.284805
	Kurtosis		-0.400339	0.562511
Tests of Normality
	Kolmogorov-Smirnova			Shapiro-Wilk
	Statistic	df	Sig.	Statistic	df	Sig.
nAgeyears	0.107314	71	0.0416005	0.967462	71	0.062187
a. Lilliefors Significance Correction
nAgeyears
compute nWeight = lg10 ( Weight - 1.586 ) .
EXAMINE nWeight / plot = npplot .
Explore
Notes
Output Created		02-MAR-2016 12:12:46
Comments
Input	Filter	<none>
	Weight	<none>
	Split File	<none>
	N of Rows in Working Data File	71
Missing Value Handling	Definition of Missing	User-defined missing values for dependent variables are treated as missing.
	Cases Used	Statistics are based on cases with no missing values for any dependent variable or factor used.
Syntax		EXAMINE nWeight / plot = npplot .
Resources	Processor Time	00:00:00.42
	Elapsed Time	00:00:00.43
Total Sample
Case Processing Summary
	Cases
	Valid		Missing		Total
	N	Percent	N	Percent	N	Percent
nWeight	71	1	0	0	71	1
Descriptives
			Statistic	Std. Error
nWeight	Mean		0.331196	0.0300641
	95% Confidence Interval for Mean	Lower Bound	0.271235
		Upper Bound	0.391157
	5% Trimmed Mean		0.32936
	Median		0.382737
	Variance		0.0641735
	Std. Deviation		0.253325
	Minimum		-0.383
	Maximum		0.925003
	Range		1.308
	Interquartile Range		0.31404
	Skewness		-0.000162388	0.284805
	Kurtosis		0.438276	0.562511
Tests of Normality
	Kolmogorov-Smirnova			Shapiro-Wilk
	Statistic	df	Sig.	Statistic	df	Sig.
nWeight	0.101738	71	0.0658716	0.977346	71	0.227048
a. Lilliefors Significance Correction
nWeight
***** RESULTS *****************************.
FREQUENCIES Breed iBreed Sex iAgeyears iWeight iTypeofsample .
Frequencies
Notes
Output Created		02-MAR-2016 12:12:47
Comments
Input	Filter	<none>
	Weight	<none>
	Split File	<none>
	N of Rows in Working Data File	71
Missing Value Handling	Definition of Missing	User-defined missing values are treated as missing.
	Cases Used	Statistics are based on all cases with valid data.
Syntax		FREQUENCIES Breed iBreed Sex iAgeyears iWeight iTypeofsample .
Resources	Processor Time	00:00:00.00
	Elapsed Time	00:00:00.00
Statistics
		Breed	iBreed	Sex	iageyears	iweight	iTypeofsample
N	Valid	71	71	71	71	71	71
	Missing	0	0	0	0	0	0
Frequency Table
Breed
		Frequency	Percent	Valid Percent	Cumulative Percent
Valid	DSH	64	90.1408	90.1408	90.1408
	Maine Coon	2	2.8169	2.8169	92.9577
	Norwegian Forest cat	2	2.8169	2.8169	95.7746
	Persian mc	1	1.40845	1.40845	97.1831
	Sacro di Birmania mc	2	2.8169	2.8169	100
	Total	71	100	100
iBreed
		Frequency	Percent	Valid Percent	Cumulative Percent
Valid	.0	7	9.85915	9.85915	9.85915
	1.0	64	90.1408	90.1408	100
	Total	71	100	100
Sex
		Frequency	Percent	Valid Percent	Cumulative Percent
Valid	.0	28	39.4366	39.4366	39.4366
	1.0	43	60.5634	60.5634	100
	Total	71	100	100
iageyears
		Frequency	Percent	Valid Percent	Cumulative Percent
Valid	1.0	23	32.3944	32.3944	32.3944
	2.0	48	67.6056	67.6056	100
	Total	71	100	100
iweight
		Frequency	Percent	Valid Percent	Cumulative Percent
Valid	1.0	34	47.8873	47.8873	47.8873
	2.0	37	52.1127	52.1127	100
	Total	71	100	100
iTypeofsample
		Frequency	Percent	Valid Percent	Cumulative Percent
Valid	1.0	70	98.5915	98.5915	98.5915
	3.0	1	1.40845	1.40845	100
	Total	71	100	100
FREQUENCIES Ageyears Weight / sta = all / for = not.
Frequencies
Notes
Output Created		02-MAR-2016 12:12:47
Comments
Input	Filter	<none>
	Weight	<none>
	Split File	<none>
	N of Rows in Working Data File	71
Missing Value Handling	Definition of Missing	User-defined missing values are treated as missing.
	Cases Used	Statistics are based on all cases with valid data.
Syntax		FREQUENCIES Ageyears Weight / sta = all / for = not.
Resources	Processor Time	00:00:00.00
	Elapsed Time	00:00:00.00
Statistics
		Ageyears	Weight
N	Valid	71	71
	Missing	0	0
Mean		9.1831	4.12394
Std. Error of Mean		0.453051	0.19273
Median		10	4
Mode		10	4
Std. Deviation		3.81748	1.62397
Variance		14.5731	2.63728
Skewness		-0.544454	1.84022
Std. Error of Skewness		0.284805	0.284805
Kurtosis		-0.317151	3.86748
Std. Error of Kurtosis		0.562511	0.562511
Range		15	8
Minimum		1	2
Maximum		16	10
Sum		652	292.8
FREQUENCIES BodyCond CoatCond Lethargy DiffThick IntestMatter Anemia Neutrophilia Hypoalbuminemia Azotaemia Bilirubin LiverEnzymes .
Frequencies
Notes
Output Created		02-MAR-2016 12:12:47
Comments
Input	Filter	<none>
	Weight	<none>
	Split File	<none>
	N of Rows in Working Data File	71
Missing Value Handling	Definition of Missing	User-defined missing values are treated as missing.
	Cases Used	Statistics are based on all cases with valid data.
Syntax		FREQUENCIES BodyCond CoatCond Lethargy DiffThick IntestMatter Anemia Neutrophilia Hypoalbuminemia Azotaemia Bilirubin LiverEnzymes .
Resources	Processor Time	00:00:00.02
	Elapsed Time	00:00:00.01
Statistics
		BodyCond	CoatCond	Lethargy	DiffThick	IntestMatter	Anemia	Neutrophilia	Hypoalbuminemia	Azotaemia	Bilirubin	LiverEnzymes
N	Valid	71	71	71	71	71	71	71	71	71	71	71
	Missing	0	0	0	0	0	0	0	0	0	0	0
Frequency Table
BodyCond
		Frequency	Percent	Valid Percent	Cumulative Percent
Valid	.0	39	54.9296	54.9296	54.9296
	1.0	32	45.0704	45.0704	100
	Total	71	100	100
CoatCond
		Frequency	Percent	Valid Percent	Cumulative Percent
Valid	.0	36	50.7042	50.7042	50.7042
	1.0	35	49.2958	49.2958	100
	Total	71	100	100
Lethargy
		Frequency	Percent	Valid Percent	Cumulative Percent
Valid	.0	56	78.8732	78.8732	78.8732
	1.0	15	21.1268	21.1268	100
	Total	71	100	100
DiffThick
		Frequency	Percent	Valid Percent	Cumulative Percent
Valid	.0	50	70.4225	70.4225	70.4225
	1.0	21	29.5775	29.5775	100
	Total	71	100	100
IntestMatter
		Frequency	Percent	Valid Percent	Cumulative Percent
Valid	.0	50	70.4225	70.4225	70.4225
	1.0	21	29.5775	29.5775	100
	Total	71	100	100
Anemia
		Frequency	Percent	Valid Percent	Cumulative Percent
Valid	.0	47	66.1972	66.1972	66.1972
	1.0	24	33.8028	33.8028	100
	Total	71	100	100
Neutrophilia
		Frequency	Percent	Valid Percent	Cumulative Percent
Valid	.0	50	70.4225	70.4225	70.4225
	1.0	21	29.5775	29.5775	100
	Total	71	100	100
Hypoalbuminemia
		Frequency	Percent	Valid Percent	Cumulative Percent
Valid	.0	62	87.3239	87.3239	87.3239
	1.0	9	12.6761	12.6761	100
	Total	71	100	100
Azotaemia
		Frequency	Percent	Valid Percent	Cumulative Percent
Valid	.0	59	83.0986	83.0986	83.0986
	1.0	12	16.9014	16.9014	100
	Total	71	100	100
Bilirubin
		Frequency	Percent	Valid Percent	Cumulative Percent
Valid	.0	61	85.9155	85.9155	85.9155
	1.0	10	14.0845	14.0845	100
	Total	71	100	100
LiverEnzymes
		Frequency	Percent	Valid Percent	Cumulative Percent
Valid	.0	64	90.1408	90.1408	90.1408
	1.0	7	9.85915	9.85915	100
	Total	71	100	100
CROSSTABS iFIVFeLV by Grx / cel =cou col /sta = chi .
Crosstabs
Notes
Output Created		02-MAR-2016 12:12:47
Comments
Input	Filter	<none>
	Weight	<none>
	Split File	<none>
	N of Rows in Working Data File	71
Missing Value Handling	Definition of Missing	User-defined missing values are treated as missing.
	Cases Used	Statistics for each table are based on all the cases with valid data in the specified range(s) for all variables in each table.
Syntax		CROSSTABS iFIVFeLV by Grx / cel =cou col /sta = chi .
Resources	Processor Time	00:00:00.00
	Elapsed Time	00:00:00.05
	Dimensions Requested	2
	Cells Available	524245
Case Processing Summary
	Cases
	Valid		Missing		Total
	N	Percent	N	Percent	N	Percent
iFIVFeLV * Grx	71	1	0	0	71	1
iFIVFeLV * Grx Crosstabulation
			Grx		Total
			1.0	2.0
iFIVFeLV	.0	Count	32	38	70
		% within Grx	0.969697	1	0.985915
	1.0	Count	1	0	1
		% within Grx	0.030303	0	0.0140845
Total		Count	33	38	71
		% within Grx	1	1	1
Chi-Square Tests
	Value	df	Asymptotic Significance (2-sided)	Exact Sig. (2-sided)	Exact Sig. (1-sided)
Pearson Chi-Square	1.168a	1	0.27982
Continuity Correctionb	0.00505525	1	0.943318
Likelihood Ratio	1.54881	1	0.213312
Fisher's Exact Test				0.464789	0.464789
Linear-by-Linear Association	1.15152	1	0.283232
N of Valid Cases	71
a. 2 cells (50.0%) have expected count less than 5. The minimum expected count is .46.
b. Computed only for a 2x2 table
FREQUENCIES Grx .
Frequencies
Notes
Output Created		02-MAR-2016 12:12:47
Comments
Input	Filter	<none>
	Weight	<none>
	Split File	<none>
	N of Rows in Working Data File	71
Missing Value Handling	Definition of Missing	User-defined missing values are treated as missing.
	Cases Used	Statistics are based on all cases with valid data.
Syntax		FREQUENCIES Grx .
Resources	Processor Time	00:00:00.00
	Elapsed Time	00:00:00.00
Statistics
Grx
N	Valid	71
	Missing	0
Grx
		Frequency	Percent	Valid Percent	Cumulative Percent
Valid	1.0	33	46.4789	46.4789	46.4789
	2.0	38	53.5211	53.5211	100
	Total	71	100	100
FREQUENCIES DIA Location Immunophenotype .
Frequencies
Notes
Output Created		02-MAR-2016 12:12:47
Comments
Input	Filter	<none>
	Weight	<none>
	Split File	<none>
	N of Rows in Working Data File	71
Missing Value Handling	Definition of Missing	User-defined missing values are treated as missing.
	Cases Used	Statistics are based on all cases with valid data.
Syntax		FREQUENCIES DIA Location Immunophenotype .
Resources	Processor Time	00:00:00.02
	Elapsed Time	00:00:00.00
Statistics
		DIA	Location	Immunophenotype
N	Valid	71	71	71
	Missing	0	0	0
Frequency Table
DIA
		Frequency	Percent	Valid Percent	Cumulative Percent
Valid	-1.0	38	53.5211	53.5211	53.5211
	1.0	19	26.7606	26.7606	80.2817
	3.0	14	19.7183	19.7183	100
	Total	71	100	100
Location
		Frequency	Percent	Valid Percent	Cumulative Percent
Valid	-1.0	38	53.5211	53.5211	53.5211
	1.0	18	25.3521	25.3521	78.8732
	2.0	11	15.493	15.493	94.3662
	3.0	4	5.6338	5.6338	100
	Total	71	100	100
Immunophenotype
		Frequency	Percent	Valid Percent	Cumulative Percent
Valid	-1.0	43	60.5634	60.5634	60.5634
	1.0	18	25.3521	25.3521	85.9155
	2.0	10	14.0845	14.0845	100
	Total	71	100	100
FREQUENCIES IBDseverity.
Frequencies
Notes
Output Created		02-MAR-2016 12:12:47
Comments
Input	Filter	<none>
	Weight	<none>
	Split File	<none>
	N of Rows in Working Data File	71
Missing Value Handling	Definition of Missing	User-defined missing values are treated as missing.
	Cases Used	Statistics are based on all cases with valid data.
Syntax		FREQUENCIES IBDseverity.
Resources	Processor Time	00:00:00.00
	Elapsed Time	00:00:00.00
Statistics
IBDseverity
N	Valid	71
	Missing	0
IBDseverity
		Frequency	Percent	Valid Percent	Cumulative Percent
Valid	-1.0	33	46.4789	46.4789	46.4789
	1.0	8	11.2676	11.2676	57.7465
	2.0	16	22.5352	22.5352	80.2817
	3.0	14	19.7183	19.7183	100
	Total	71	100	100
**** Dati endoscopia fatti a mano **********.
*** TABLE 1 ****.
CROSSTABS DIA idia IBDseverity Breed iBreed Sex iAgeyears iWeight by Grx / cel = cou col / sta = chi .
Crosstabs
Notes
Output Created		02-MAR-2016 12:12:47
Comments
Input	Filter	<none>
	Weight	<none>
	Split File	<none>
	N of Rows in Working Data File	71
Missing Value Handling	Definition of Missing	User-defined missing values are treated as missing.
	Cases Used	Statistics for each table are based on all the cases with valid data in the specified range(s) for all variables in each table.
Syntax		CROSSTABS DIA idia IBDseverity Breed iBreed Sex iAgeyears iWeight by Grx / cel = cou col / sta = chi .
Resources	Processor Time	00:00:00.02
	Elapsed Time	00:00:00.02
	Dimensions Requested	2
	Cells Available	524245
Case Processing Summary
	Cases
	Valid		Missing		Total
	N	Percent	N	Percent	N	Percent
DIA * Grx	71	1	0	0	71	1
idia * Grx	71	1	0	0	71	1
IBDseverity * Grx	71	1	0	0	71	1
Breed * Grx	71	1	0	0	71	1
iBreed * Grx	71	1	0	0	71	1
Sex * Grx	71	1	0	0	71	1
iageyears * Grx	71	1	0	0	71	1
iweight * Grx	71	1	0	0	71	1
DIA * Grx
Crosstab
			Grx		Total
			1.0	2.0
DIA	-1.0	Count	0	38	38
		% within Grx	0	1	0.535211
	1.0	Count	19	0	19
		% within Grx	0.575758	0	0.267606
	3.0	Count	14	0	14
		% within Grx	0.424242	0	0.197183
Total		Count	33	38	71
		% within Grx	1	1	1
Chi-Square Tests
	Value	df	Asymptotic Significance (2-sided)
Pearson Chi-Square	71.000a	2	3.82425e-16
Likelihood Ratio	98.0745	2	5.05119e-22
Linear-by-Linear Association	57.1434	1	4.05168e-14
N of Valid Cases	71
a. 0 cells (0.0%) have expected count less than 5. The minimum expected count is 6.51.
idia * Grx
Crosstab
			Grx		Total
			1.0	2.0
idia	-1.0	Count	0	38	38
		% within Grx	0	1	0.535211
	1.0	Count	19	0	19
		% within Grx	0.575758	0	0.267606
	2.0	Count	14	0	14
		% within Grx	0.424242	0	0.197183
Total		Count	33	38	71
		% within Grx	1	1	1
Chi-Square Tests
	Value	df	Asymptotic Significance (2-sided)
Pearson Chi-Square	71.000a	2	3.82425e-16
Likelihood Ratio	98.0745	2	5.05119e-22
Linear-by-Linear Association	64.9558	1	7.65979e-16
N of Valid Cases	71
a. 0 cells (0.0%) have expected count less than 5. The minimum expected count is 6.51.
IBDseverity * Grx
Crosstab
			Grx		Total
			1.0	2.0
IBDseverity	-1.0	Count	33	0	33
		% within Grx	1	0	0.464789
	1.0	Count	0	8	8
		% within Grx	0	0.210526	0.112676
	2.0	Count	0	16	16
		% within Grx	0	0.421053	0.225352
	3.0	Count	0	14	14
		% within Grx	0	0.368421	0.197183
Total		Count	33	38	71
		% within Grx	1	1	1
Chi-Square Tests
	Value	df	Asymptotic Significance (2-sided)
Pearson Chi-Square	71.000a	3	2.6068e-15
Likelihood Ratio	98.0745	3	4.03157e-21
Linear-by-Linear Association	62.5263	1	2.62908e-15
N of Valid Cases	71
a. 2 cells (25.0%) have expected count less than 5. The minimum expected count is 3.72.
Breed * Grx
Crosstab
			Grx		Total
			1.0	2.0
Breed	DSH	Count	32	32	64
		% within Grx	0.969697	0.842105	0.901408
	Maine Coon	Count	0	2	2
		% within Grx	0	0.0526316	0.028169
	Norwegian Forest cat	Count	1	1	2
		% within Grx	0.030303	0.0263158	0.028169
	Persian mc	Count	0	1	1
		% within Grx	0	0.0263158	0.0140845
	Sacro di Birmania mc	Count	0	2	2
		% within Grx	0	0.0526316	0.028169
Total		Count	33	38	71
		% within Grx	1	1	1
Chi-Square Tests
	Value	df	Asymptotic Significance (2-sided)
Pearson Chi-Square	4.671a	4	0.322744
Likelihood Ratio	6.57907	4	0.159876
N of Valid Cases	71
a. 8 cells (80.0%) have expected count less than 5. The minimum expected count is .46.
iBreed * Grx
Crosstab
			Grx		Total
			1.0	2.0
iBreed	.0	Count	1	6	7
		% within Grx	0.030303	0.157895	0.0985915
	1.0	Count	32	32	64
		% within Grx	0.969697	0.842105	0.901408
Total		Count	33	38	71
		% within Grx	1	1	1
Chi-Square Tests
	Value	df	Asymptotic Significance (2-sided)	Exact Sig. (2-sided)	Exact Sig. (1-sided)
Pearson Chi-Square	3.235a	1	0.0720644
Continuity Correctionb	1.95894	1	0.161627
Likelihood Ratio	3.61003	1	0.0574322
Fisher's Exact Test				0.112853	0.0779934
Linear-by-Linear Association	3.18979	1	0.0740994
N of Valid Cases	71
a. 2 cells (50.0%) have expected count less than 5. The minimum expected count is 3.25.
b. Computed only for a 2x2 table
Sex * Grx
Crosstab
			Grx		Total
			1.0	2.0
Sex	.0	Count	13	15	28
		% within Grx	0.393939	0.394737	0.394366
	1.0	Count	20	23	43
		% within Grx	0.606061	0.605263	0.605634
Total		Count	33	38	71
		% within Grx	1	1	1
Chi-Square Tests
	Value	df	Asymptotic Significance (2-sided)	Exact Sig. (2-sided)	Exact Sig. (1-sided)
Pearson Chi-Square	.000a	1	0.994529
Continuity Correctionb	0	1	1
Likelihood Ratio	4.70264e-05	1	0.994528
Fisher's Exact Test				1	0.593827
Linear-by-Linear Association	4.63633e-05	1	0.994567
N of Valid Cases	71
a. 0 cells (0.0%) have expected count less than 5. The minimum expected count is 13.01.
b. Computed only for a 2x2 table
iageyears * Grx
Crosstab
			Grx		Total
			1.0	2.0
iageyears	1.0	Count	6	17	23
		% within Grx	0.181818	0.447368	0.323944
	2.0	Count	27	21	48
		% within Grx	0.818182	0.552632	0.676056
Total		Count	33	38	71
		% within Grx	1	1	1
Chi-Square Tests
	Value	df	Asymptotic Significance (2-sided)	Exact Sig. (2-sided)	Exact Sig. (1-sided)
Pearson Chi-Square	5.687a	1	0.0170914
Continuity Correctionb	4.53906	1	0.0331298
Likelihood Ratio	5.88196	1	0.0152967
Fisher's Exact Test				0.02265	0.0156568
Linear-by-Linear Association	5.60686	1	0.0178903
N of Valid Cases	71
a. 0 cells (0.0%) have expected count less than 5. The minimum expected count is 10.69.
b. Computed only for a 2x2 table
iweight * Grx
Crosstab
			Grx		Total
			1.0	2.0
iweight	1.0	Count	16	18	34
		% within Grx	0.484848	0.473684	0.478873
	2.0	Count	17	20	37
		% within Grx	0.515152	0.526316	0.521127
Total		Count	33	38	71
		% within Grx	1	1	1
Chi-Square Tests
	Value	df	Asymptotic Significance (2-sided)	Exact Sig. (2-sided)	Exact Sig. (1-sided)
Pearson Chi-Square	.009a	1	0.925171
Continuity Correctionb	0	1	1
Likelihood Ratio	0.00882117	1	0.925172
Fisher's Exact Test				1	0.557176
Linear-by-Linear Association	0.00869713	1	0.925698
N of Valid Cases	71
a. 0 cells (0.0%) have expected count less than 5. The minimum expected count is 15.80.
b. Computed only for a 2x2 table
FREQUENCIES Ageyears Weight / sta = all / for = not.
Frequencies
Notes
Output Created		02-MAR-2016 12:12:47
Comments
Input	Filter	<none>
	Weight	<none>
	Split File	<none>
	N of Rows in Working Data File	71
Missing Value Handling	Definition of Missing	User-defined missing values are treated as missing.
	Cases Used	Statistics are based on all cases with valid data.
Syntax		FREQUENCIES Ageyears Weight / sta = all / for = not.
Resources	Processor Time	00:00:00.00
	Elapsed Time	00:00:00.01
Statistics
		Ageyears	Weight
N	Valid	71	71
	Missing	0	0
Mean		9.1831	4.12394
Std. Error of Mean		0.453051	0.19273
Median		10	4
Mode		10	4
Std. Deviation		3.81748	1.62397
Variance		14.5731	2.63728
Skewness		-0.544454	1.84022
Std. Error of Skewness		0.284805	0.284805
Kurtosis		-0.317151	3.86748
Std. Error of Kurtosis		0.562511	0.562511
Range		15	8
Minimum		1	2
Maximum		16	10
Sum		652	292.8
sort cases by Grx .
SPLIT FILE by Grx .
FREQUENCIES Ageyears Weight / sta = all / for = not.
Frequencies
Notes
Output Created		02-MAR-2016 12:12:47
Comments
Input	Filter	<none>
	Weight	<none>
	Split File	Grx
	N of Rows in Working Data File	71
Missing Value Handling	Definition of Missing	User-defined missing values are treated as missing.
	Cases Used	Statistics are based on all cases with valid data.
Syntax		FREQUENCIES Ageyears Weight / sta = all / for = not.
Resources	Processor Time	00:00:00.02
	Elapsed Time	00:00:00.01
Statistics
Grx			Ageyears	Weight
1.0	N	Valid	33	33
		Missing	0	0
	Mean		10.2727	4.30606
	Std. Error of Mean		0.44652	0.300345
	Median		10	4
	Mode		10	3.5
	Std. Deviation		2.56506	1.72535
	Variance		6.57955	2.97684
	Skewness		-0.441396	1.85287
	Std. Error of Skewness		0.408635	0.408635
	Kurtosis		1.54868	3.65653
	Std. Error of Kurtosis		0.798414	0.798414
	Range		13	7.8
	Minimum		3	2.2
	Maximum		16	10
	Sum		339	142.1
2.0	N	Valid	38	38
		Missing	0	0
	Mean		8.23684	3.96579
	Std. Error of Mean		0.723694	0.249189
	Median		9	4
	Mode		9	3.0a
	Std. Deviation		4.46115	1.5361
	Variance		19.9018	2.35961
	Skewness		-0.142976	1.88439
	Std. Error of Skewness		0.382818	0.382818
	Kurtosis		-1.12388	4.7529
	Std. Error of Kurtosis		0.7497	0.7497
	Range		15	7.8
	Minimum		1	2
	Maximum		16	9.8
	Sum		313	150.7
a. Multiple modes exist. The smallest value is shown
SPLIT FILE off.
manova nAgeyears by Grx (1,2).
Manova
Notes
Output Created		02-MAR-2016 12:12:47
Comments
Input	Filter	<none>
	Weight	<none>
	Split File	<none>
	N of Rows in Working Data File	71
Syntax		manova nAgeyears by Grx (1,2).
Resources	Processor Time	00:00:00.00
	Elapsed Time	00:00:00.01
- - - - - - - - - - - - - - - - - - - - - - - - - - - - - - - - - - - - - - - - - - - - - - - - - - - - - - - - - - - -
The default error term in MANOVA has been changed from WITHIN CELLS to
WITHIN+RESIDUAL. Note that these are the same for all full factorial designs.
* * * * * * * * * * * * * * * * * A n a l y s i s o f V a r i a n c e * * * * * * * * * * * * * * * * *
71 cases accepted.
0 cases rejected because of out-of-range factor values.
0 cases rejected because of missing data.
2 non-empty cells.
1 design will be processed.
- - - - - - - - - - - - - - - - - - - - - - - - - - - - - - - - - - - - - - - - - - - - - - - - - - - - - - - - - - - -
* * * * * * * * * * * * * * * * * A n a l y s i s o f V a r i a n c e -- Design 1 * * * * * * * * * * * * * * * * *
Tests of Significance for nAgeyears using UNIQUE sums of squares
Source of Variation SS DF MS F Sig of F
WITHIN CELLS 13.62 69 .20
Grx .73 1 .73 3.72 .058
(Model) .73 1 .73 3.72 .058
(Total) 14.35 70 .21
R-Squared = .051
Adjusted R-Squared = .037
- - - - - - - - - - - - - - - - - - - - - - - - - - - - - - - - - - - - - - - - - - - - - - - - - - - - - - - - - - - -
manova nWeight by Grx (1,2).
Manova
Notes
Output Created		02-MAR-2016 12:12:47
Comments
Input	Filter	<none>
	Weight	<none>
	Split File	<none>
	N of Rows in Working Data File	71
Syntax		manova nWeight by Grx (1,2).
Resources	Processor Time	00:00:00.02
	Elapsed Time	00:00:00.01
- - - - - - - - - - - - - - - - - - - - - - - - - - - - - - - - - - - - - - - - - - - - - - - - - - - - - - - - - - - -
The default error term in MANOVA has been changed from WITHIN CELLS to
WITHIN+RESIDUAL. Note that these are the same for all full factorial designs.
* * * * * * * * * * * * * * * * * A n a l y s i s o f V a r i a n c e * * * * * * * * * * * * * * * * *
71 cases accepted.
0 cases rejected because of out-of-range factor values.
0 cases rejected because of missing data.
2 non-empty cells.
1 design will be processed.
- - - - - - - - - - - - - - - - - - - - - - - - - - - - - - - - - - - - - - - - - - - - - - - - - - - - - - - - - - - -
* * * * * * * * * * * * * * * * * A n a l y s i s o f V a r i a n c e -- Design 1 * * * * * * * * * * * * * * * * *
Tests of Significance for nWeight using UNIQUE sums of squares
Source of Variation SS DF MS F Sig of F
WITHIN CELLS 4.42 69 .06
Grx .07 1 .07 1.11 .295
(Model) .07 1 .07 1.11 .295
(Total) 4.49 70 .06
R-Squared = .016
Adjusted R-Squared = .002
- - - - - - - - - - - - - - - - - - - - - - - - - - - - - - - - - - - - - - - - - - - - - - - - - - - - - - - - - - - -
*** FIG 01 *****.
* manova Ln0LDH by grx ( 1 , 2 ) iBreed ( 0 , 1 ) sex ( 0 , 1 ) iAgeyears ( 1 , 2 ) iWeight ( 1 , 2 )
/DESIGN grx iBreed Sex iAgeyears iWeight
.
GGRAPH
/GRAPHDATASET NAME="graphdataset"
VARIABLES=Ln0LDH[LEVEL=scale] Grx[LEVEL=nominal]
MISSING=LISTWISE REPORTMISSING=NO
/GRAPHSPEC SOURCE=VIZTEMPLATE(NAME="2-D Dot Plot"[LOCATION=LOCAL]
MAPPING( "x"="Grx"[DATASET="graphdataset"] "y"="Ln0LDH"[DATASET="graphdataset"]))
VIZSTYLESHEET="Traditional"[LOCATION=LOCAL]
LABEL='2-D DOT PLOT: Gr-Ln0LDH'
DEFAULTTEMPLATE=NO.
GGraph
Notes
Output Created		02-MAR-2016 12:12:47
Comments
Input	Filter	<none>
	Weight	<none>
	Split File	<none>
	N of Rows in Working Data File	71
Syntax		GGRAPH /GRAPHDATASET NAME="graphdataset" VARIABLES=Ln0LDH[LEVEL=scale] Grx[LEVEL=nominal] MISSING=LISTWISE REPORTMISSING=NO /GRAPHSPEC SOURCE=VIZTEMPLATE(NAME="2-D Dot Plot"[LOCATION=LOCAL] MAPPING( "x"="Grx"[DATASET="graphdataset"] "y"="Ln0LDH"[DATASET="graphdataset"])) VIZSTYLESHEET="Traditional"[LOCATION=LOCAL] LABEL='2-D DOT PLOT: Gr-Ln0LDH' DEFAULTTEMPLATE=NO.
Resources	Processor Time	00:00:01.16
	Elapsed Time	00:00:00.86
manova Ln0LDH by grx ( 1 , 2 ) .
Manova
Notes
Output Created		02-MAR-2016 12:12:48
Comments
Input	Filter	<none>
	Weight	<none>
	Split File	<none>
	N of Rows in Working Data File	71
Syntax		manova Ln0LDH by grx ( 1 , 2 ) .
Resources	Processor Time	00:00:00.02
	Elapsed Time	00:00:00.01
- - - - - - - - - - - - - - - - - - - - - - - - - - - - - - - - - - - - - - - - - - - - - - - - - - - - - - - - - - - -
The default error term in MANOVA has been changed from WITHIN CELLS to
WITHIN+RESIDUAL. Note that these are the same for all full factorial designs.
* * * * * * * * * * * * * * * * * A n a l y s i s o f V a r i a n c e * * * * * * * * * * * * * * * * *
71 cases accepted.
0 cases rejected because of out-of-range factor values.
0 cases rejected because of missing data.
2 non-empty cells.
1 design will be processed.
- - - - - - - - - - - - - - - - - - - - - - - - - - - - - - - - - - - - - - - - - - - - - - - - - - - - - - - - - - - -
* * * * * * * * * * * * * * * * * A n a l y s i s o f V a r i a n c e -- Design 1 * * * * * * * * * * * * * * * * *
Tests of Significance for Ln0LDH using UNIQUE sums of squares
Source of Variation SS DF MS F Sig of F
WITHIN CELLS 5.23 69 .08
Grx .13 1 .13 1.74 .192
(Model) .13 1 .13 1.74 .192
(Total) 5.36 70 .08
R-Squared = .025
Adjusted R-Squared = .010
- - - - - - - - - - - - - - - - - - - - - - - - - - - - - - - - - - - - - - - - - - - - - - - - - - - - - - - - - - - -
MEANS n0LDH by Grx .
Means
Notes
Output Created		02-MAR-2016 12:12:48
Comments
Input	Filter	<none>
	Weight	<none>
	Split File	<none>
	N of Rows in Working Data File	71
Missing Value Handling	Definition of Missing	For each dependent variable in a table, user-defined missing values for the dependent and all grouping variables are treated as missing.
	Cases Used	Cases used for each table have no missing values in any independent variable, and not all dependent variables have missing values.
Syntax		MEANS n0LDH by Grx .
Resources	Processor Time	00:00:00.02
	Elapsed Time	00:00:00.00
Case Processing Summary
	Cases
	Included		Excluded		Total
	N	Percent	N	Percent	N	Percent
n0LDH * Grx	71	1	0	0	71	1
Report
n0LDH
Grx	Mean	N	Std. Deviation
1.0	1.16109	33	0.804269
2.0	0.913253	38	0.730834
Total	1.02844	71	0.770403
*** TABLE 2 ****.
SORT CASES by Grx.
SPLIT FILE by Grx.
FREQUENCIES n0LDH / for=not / sta=all / nti = 4 .
Frequencies
Notes
Output Created		02-MAR-2016 12:12:48
Comments
Input	Filter	<none>
	Weight	<none>
	Split File	Grx
	N of Rows in Working Data File	71
Missing Value Handling	Definition of Missing	User-defined missing values are treated as missing.
	Cases Used	Statistics are based on all cases with valid data.
Syntax		FREQUENCIES n0LDH / for=not / sta=all / nti = 4 .
Resources	Processor Time	00:00:00.00
	Elapsed Time	00:00:00.01
Statistics
n0LDH
1.0	N	Valid	33
		Missing	0
	Mean		1.16109
	Std. Error of Mean		0.140005
	Median		1.07143
	Mode		.11a
	Std. Deviation		0.804269
	Variance		0.646849
	Skewness		1.61585
	Std. Error of Skewness		0.408635
	Kurtosis		3.08411
	Std. Error of Kurtosis		0.798414
	Range		3.73224
	Minimum		0.107143
	Maximum		3.83938
	Sum		38.3159
	Percentiles	25	0.586081
		50	1.07143
		75	1.34698
2.0	N	Valid	38
		Missing	0
	Mean		0.913253
	Std. Error of Mean		0.118557
	Median		0.714286
	Mode		0.43956
	Std. Deviation		0.730834
	Variance		0.534119
	Skewness		3.07852
	Std. Error of Skewness		0.382818
	Kurtosis		11.2086
	Std. Error of Kurtosis		0.7497
	Range		3.82849
	Minimum		0.347985
	Maximum		4.17647
	Sum		34.7036
	Percentiles	25	0.510531
		50	0.714286
		75	1.04762
a. Multiple modes exist. The smallest value is shown
SPLIT FILE off.
CROSSTABS Grx by in0LDH / cel = cou row / sta = chi .
Crosstabs
Notes
Output Created		02-MAR-2016 12:12:49
Comments
Input	Filter	<none>
	Weight	<none>
	Split File	<none>
	N of Rows in Working Data File	71
Missing Value Handling	Definition of Missing	User-defined missing values are treated as missing.
	Cases Used	Statistics for each table are based on all the cases with valid data in the specified range(s) for all variables in each table.
Syntax		CROSSTABS Grx by in0LDH / cel = cou row / sta = chi .
Resources	Processor Time	00:00:00.00
	Elapsed Time	00:00:00.01
	Dimensions Requested	2
	Cells Available	524245
Case Processing Summary
	Cases
	Valid		Missing		Total
	N	Percent	N	Percent	N	Percent
Grx * in0LDH	71	1	0	0	71	1
Grx * in0LDH Crosstabulation
			in0LDH		Total
			.0	1.0
Grx	1.0	Count	14	19	33
		% within Grx	0.424242	0.575758	1
	2.0	Count	28	10	38
		% within Grx	0.736842	0.263158	1
Total		Count	42	29	71
		% within Grx	0.591549	0.408451	1
Chi-Square Tests
	Value	df	Asymptotic Significance (2-sided)	Exact Sig. (2-sided)	Exact Sig. (1-sided)
Pearson Chi-Square	7.143a	1	0.00752537
Continuity Correctionb	5.90789	1	0.0150732
Likelihood Ratio	7.24453	1	0.00711173
Fisher's Exact Test				0.00898694	0.00731187
Linear-by-Linear Association	7.04248	1	0.00795989
N of Valid Cases	71
a. 0 cells (0.0%) have expected count less than 5. The minimum expected count is 13.48.
b. Computed only for a 2x2 table
sort cases by Location .
SPLIT FILE by Location .
FREQUENCIES n0LDH / for=not / sta=all / nti = 4 .
Frequencies
Notes
Output Created		02-MAR-2016 12:12:49
Comments
Input	Filter	<none>
	Weight	<none>
	Split File	Location
	N of Rows in Working Data File	71
Missing Value Handling	Definition of Missing	User-defined missing values are treated as missing.
	Cases Used	Statistics are based on all cases with valid data.
Syntax		FREQUENCIES n0LDH / for=not / sta=all / nti = 4 .
Resources	Processor Time	00:00:00.00
	Elapsed Time	00:00:00.00
Statistics
n0LDH
-1.0	N	Valid	38
		Missing	0
	Mean		0.913253
	Std. Error of Mean		0.118557
	Median		0.714286
	Mode		0.43956
	Std. Deviation		0.730834
	Variance		0.534119
	Skewness		3.07852
	Std. Error of Skewness		0.382818
	Kurtosis		11.2086
	Std. Error of Kurtosis		0.7497
	Range		3.82849
	Minimum		0.347985
	Maximum		4.17647
	Sum		34.7036
	Percentiles	25	0.510531
		50	0.714286
		75	1.04762
1.0	N	Valid	18
		Missing	0
	Mean		1.15836
	Std. Error of Mean		0.186729
	Median		1.11648
	Mode		.11a
	Std. Deviation		0.792224
	Variance		0.627619
	Skewness		2.27843
	Std. Error of Skewness		0.536278
	Kurtosis		7.84065
	Std. Error of Kurtosis		1.0378
	Range		3.73224
	Minimum		0.107143
	Maximum		3.83938
	Sum		20.8506
	Percentiles	25	0.621337
		50	1.11648
		75	1.31992
2.0	N	Valid	11
		Missing	0
	Mean		1.3592
	Std. Error of Mean		0.272166
	Median		1.06593
	Mode		.42a
	Std. Deviation		0.902672
	Variance		0.814817
	Skewness		0.725001
	Std. Error of Skewness		0.660687
	Kurtosis		-1.10984
	Std. Error of Kurtosis		1.27942
	Range		2.51282
	Minimum		0.417582
	Maximum		2.9304
	Sum		14.9512
	Percentiles	25	0.615385
		50	1.06593
		75	2.34286
3.0	N	Valid	4
		Missing	0
	Mean		0.628558
	Std. Error of Mean		0.162089
	Median		0.558243
	Mode		.33a
	Std. Deviation		0.324178
	Variance		0.105091
	Skewness		1.07199
	Std. Error of Skewness		1.01419
	Kurtosis		0.852591
	Std. Error of Kurtosis		2.61861
	Range		0.745113
	Minimum		0.326316
	Maximum		1.07143
	Sum		2.51423
	Percentiles	25	0.360646
		50	0.558243
		75	0.966784
a. Multiple modes exist. The smallest value is shown
split file off .
CROSSTABS Location by in0LDH by Grx / cel = cou row / sta=chi ris .
Crosstabs
Notes
Output Created		02-MAR-2016 12:12:49
Comments
Input	Filter	<none>
	Weight	<none>
	Split File	<none>
	N of Rows in Working Data File	71
Missing Value Handling	Definition of Missing	User-defined missing values are treated as missing.
	Cases Used	Statistics for each table are based on all the cases with valid data in the specified range(s) for all variables in each table.
Syntax		CROSSTABS Location by in0LDH by Grx / cel = cou row / sta=chi ris .
Resources	Processor Time	00:00:00.02
	Elapsed Time	00:00:00.01
	Dimensions Requested	3
	Cells Available	449353
Case Processing Summary
	Cases
	Valid		Missing		Total
	N	Percent	N	Percent	N	Percent
Location * in0LDH * Grx	71	1	0	0	71	1
Location * in0LDH * Grx Crosstabulation
Grx				in0LDH		Total
				.0	1.0
1.0	Location	1.0	Count	6	12	18
			% within Location	0.333333	0.666667	1
		2.0	Count	5	6	11
			% within Location	0.454545	0.545455	1
		3.0	Count	3	1	4
			% within Location	0.75	0.25	1
	Total		Count	14	19	33
			% within Location	0.424242	0.575758	1
2.0	Location	-1.0	Count	28	10	38
			% within Location	0.736842	0.263158	1
	Total		Count	28	10	38
			% within Location	0.736842	0.263158	1
Total	Location	-1.0	Count	28	10	38
			% within Location	0.736842	0.263158	1
		1.0	Count	6	12	18
			% within Location	0.333333	0.666667	1
		2.0	Count	5	6	11
			% within Location	0.454545	0.545455	1
		3.0	Count	3	1	4
			% within Location	0.75	0.25	1
	Total		Count	42	29	71
			% within Location	0.591549	0.408451	1
Chi-Square Tests
Grx		Value	df	Asymptotic Significance (2-sided)
1.0	Pearson Chi-Square	2.388b	2	0.302983
	Likelihood Ratio	2.41582	2	0.298821
	Linear-by-Linear Association	2.13568	1	0.143907
	N of Valid Cases	33
2.0	Pearson Chi-Square	.c
	N of Valid Cases	38
Total	Pearson Chi-Square	9.557a	3	0.022729
	Likelihood Ratio	9.66035	3	0.0216853
	Linear-by-Linear Association	3.89785	1	0.0483481
	N of Valid Cases	71
a. 3 cells (37.5%) have expected count less than 5. The minimum expected count is 1.63.
b. 3 cells (50.0%) have expected count less than 5. The minimum expected count is 1.70.
c. No statistics are computed because Location is a constant.
Risk Estimate
Grx		Value
1.0	Odds Ratio for Location (1.0 / 2.0)	a
2.0	Odds Ratio for Location (-1.0 / .)	.b
Total	Odds Ratio for Location (-1.0 / 1.0)	a
a. Risk Estimate statistics cannot be computed. They are only computed for a 2*2 table without empty cells.
b. No statistics are computed because Location is a constant.
manova Ln0LDH by Location ( 1 , 3 ) .
Manova
Notes
Output Created		02-MAR-2016 12:12:49
Comments
Input	Filter	<none>
	Weight	<none>
	Split File	<none>
	N of Rows in Working Data File	71
Syntax		manova Ln0LDH by Location ( 1 , 3 ) .
Resources	Processor Time	00:00:00.00
	Elapsed Time	00:00:00.01
- - - - - - - - - - - - - - - - - - - - - - - - - - - - - - - - - - - - - - - - - - - - - - - - - - - - - - - - - - - -
The default error term in MANOVA has been changed from WITHIN CELLS to
WITHIN+RESIDUAL. Note that these are the same for all full factorial designs.
* * * * * * * * * * * * * * * * * A n a l y s i s o f V a r i a n c e * * * * * * * * * * * * * * * * *
33 cases accepted.
38 cases rejected because of out-of-range factor values.
0 cases rejected because of missing data.
3 non-empty cells.
1 design will be processed.
- - - - - - - - - - - - - - - - - - - - - - - - - - - - - - - - - - - - - - - - - - - - - - - - - - - - - - - - - - - -
* * * * * * * * * * * * * * * * * A n a l y s i s o f V a r i a n c e -- Design 1 * * * * * * * * * * * * * * * * *
Tests of Significance for Ln0LDH using UNIQUE sums of squares
Source of Variation SS DF MS F Sig of F
WITHIN CELLS 2.85 30 .09
Location .24 2 .12 1.27 .295
(Model) .24 2 .12 1.27 .295
(Total) 3.09 32 .10
R-Squared = .078
Adjusted R-Squared = .017
- - - - - - - - - - - - - - - - - - - - - - - - - - - - - - - - - - - - - - - - - - - - - - - - - - - - - - - - - - - -
sort cases by iImmunophenotype .
SPLIT FILE by iImmunophenotype .
FREQUENCIES n0LDH / for=not / sta=all / nti = 4 .
Frequencies
Notes
Output Created		02-MAR-2016 12:12:49
Comments
Input	Filter	<none>
	Weight	<none>
	Split File	iImmunophenotype
	N of Rows in Working Data File	71
Missing Value Handling	Definition of Missing	User-defined missing values are treated as missing.
	Cases Used	Statistics are based on all cases with valid data.
Syntax		FREQUENCIES n0LDH / for=not / sta=all / nti = 4 .
Resources	Processor Time	00:00:00.00
	Elapsed Time	00:00:00.00
Statistics
n0LDH
.	N	Valid	43
		Missing	0
	Mean		1.00014
	Std. Error of Mean		0.131131
	Median		0.728571
	Mode		0.43956
	Std. Deviation		0.859882
	Variance		0.739397
	Skewness		2.48988
	Std. Error of Skewness		0.361358
	Kurtosis		6.17646
	Std. Error of Kurtosis		0.709035
	Range		3.82849
	Minimum		0.347985
	Maximum		4.17647
	Sum		43.0059
	Percentiles	25	0.510989
		50	0.728571
		75	1.05861
1.0	N	Valid	18
		Missing	0
	Mean		1.02608
	Std. Error of Mean		0.173979
	Median		0.945055
	Mode		.11a
	Std. Deviation		0.73813
	Variance		0.544836
	Skewness		1.29507
	Std. Error of Skewness		0.536278
	Kurtosis		1.50921
	Std. Error of Kurtosis		1.0378
	Range		2.82326
	Minimum		0.107143
	Maximum		2.9304
	Sum		18.4694
	Percentiles	25	0.463324
		50	0.945055
		75	1.2033
2.0	N	Valid	10
		Missing	0
	Mean		1.15442
	Std. Error of Mean		0.107303
	Median		1.24286
	Mode		.56a
	Std. Deviation		0.339321
	Variance		0.115138
	Skewness		-0.548307
	Std. Error of Skewness		0.687043
	Kurtosis		0.374277
	Std. Error of Kurtosis		1.33425
	Range		1.14652
	Minimum		0.556777
	Maximum		1.7033
	Sum		11.5442
	Percentiles	25	0.945355
		50	1.24286
		75	1.31992
a. Multiple modes exist. The smallest value is shown
split file off .
manova Ln0LDH by iImmunophenotype ( 1 , 2 ) .
Manova
Notes
Output Created		02-MAR-2016 12:12:49
Comments
Input	Filter	<none>
	Weight	<none>
	Split File	<none>
	N of Rows in Working Data File	71
Syntax		manova Ln0LDH by iImmunophenotype ( 1 , 2 ) .
Resources	Processor Time	00:00:00.00
	Elapsed Time	00:00:00.01
- - - - - - - - - - - - - - - - - - - - - - - - - - - - - - - - - - - - - - - - - - - - - - - - - - - - - - - - - - - -
The default error term in MANOVA has been changed from WITHIN CELLS to
WITHIN+RESIDUAL. Note that these are the same for all full factorial designs.
* * * * * * * * * * * * * * * * * A n a l y s i s o f V a r i a n c e * * * * * * * * * * * * * * * * *
28 cases accepted.
0 cases rejected because of out-of-range factor values.
43 cases rejected because of missing data.
2 non-empty cells.
1 design will be processed.
- - - - - - - - - - - - - - - - - - - - - - - - - - - - - - - - - - - - - - - - - - - - - - - - - - - - - - - - - - - -
* * * * * * * * * * * * * * * * * A n a l y s i s o f V a r i a n c e -- Design 1 * * * * * * * * * * * * * * * * *
Tests of Significance for Ln0LDH using UNIQUE sums of squares
Source of Variation SS DF MS F Sig of F
WITHIN CELLS 2.23 26 .09
iImmunophenotype .13 1 .13 1.53 .227
(Model) .13 1 .13 1.53 .227
(Total) 2.36 27 .09
R-Squared = .056
Adjusted R-Squared = .019
- - - - - - - - - - - - - - - - - - - - - - - - - - - - - - - - - - - - - - - - - - - - - - - - - - - - - - - - - - - -
CROSSTABS iImmunophenotype by in0LDH by Grx / cel = cou row / sta=chi ris .
Crosstabs
Notes
Output Created		02-MAR-2016 12:12:49
Comments
Input	Filter	<none>
	Weight	<none>
	Split File	<none>
	N of Rows in Working Data File	71
Missing Value Handling	Definition of Missing	User-defined missing values are treated as missing.
	Cases Used	Statistics for each table are based on all the cases with valid data in the specified range(s) for all variables in each table.
Syntax		CROSSTABS iImmunophenotype by in0LDH by Grx / cel = cou row / sta=chi ris .
Resources	Processor Time	00:00:00.02
	Elapsed Time	00:00:00.01
	Dimensions Requested	3
	Cells Available	449353
Case Processing Summary
	Cases
	Valid		Missing		Total
	N	Percent	N	Percent	N	Percent
iImmunophenotype * in0LDH * Grx	28	0.394366	43	0.605634	71	1
iImmunophenotype * in0LDH * Grx Crosstabulation
Grx				in0LDH		Total
				.0	1.0
1.0	iImmunophenotype	1.0	Count	9	9	18
			% within iImmunophenotype	0.5	0.5	1
		2.0	Count	2	8	10
			% within iImmunophenotype	0.2	0.8	1
	Total		Count	11	17	28
			% within iImmunophenotype	0.392857	0.607143	1
Total	iImmunophenotype	1.0	Count	9	9	18
			% within iImmunophenotype	0.5	0.5	1
		2.0	Count	2	8	10
			% within iImmunophenotype	0.2	0.8	1
	Total		Count	11	17	28
			% within iImmunophenotype	0.392857	0.607143	1
Chi-Square Tests
Grx		Value	df	Asymptotic Significance (2-sided)	Exact Sig. (2-sided)	Exact Sig. (1-sided)
1.0	Pearson Chi-Square	2.426a	1	0.119362
	Continuity Correctionb	1.33096	1	0.248635
	Likelihood Ratio	2.55916	1	0.109657
	Fisher's Exact Test				0.226414	0.123744
	Linear-by-Linear Association	2.33904	1	0.126167
	N of Valid Cases	28
Total	Pearson Chi-Square	2.426a	1	0.119362
	Continuity Correctionb	1.33096	1	0.248635
	Likelihood Ratio	2.55916	1	0.109657
	Fisher's Exact Test				0.226414	0.123744
	Linear-by-Linear Association	2.33904	1	0.126167
	N of Valid Cases	28
a. 1 cells (25.0%) have expected count less than 5. The minimum expected count is 3.93.
b. Computed only for a 2x2 table
Risk Estimate
Grx		Value	95% Confidence Interval
			Lower	Upper
1.0	Odds Ratio for iImmunophenotype (1.0 / 2.0)	4	0.658528	24.2966
	For cohort in0LDH = .0	2.5	0.665921	9.3855
	For cohort in0LDH = 1.0	0.625	0.358335	1.09011
	N of Valid Cases	28
Total	Odds Ratio for iImmunophenotype (1.0 / 2.0)	4	0.658528	24.2966
	For cohort in0LDH = .0	2.5	0.665921	9.3855
	For cohort in0LDH = 1.0	0.625	0.358335	1.09011
	N of Valid Cases	28
sort cases by iDIA .
SPLIT FILE by iDIA .
FREQUENCIES n0LDH / for=not / sta=all / nti = 4 .
Frequencies
Notes
Output Created		02-MAR-2016 12:12:49
Comments
Input	Filter	<none>
	Weight	<none>
	Split File	idia
	N of Rows in Working Data File	71
Missing Value Handling	Definition of Missing	User-defined missing values are treated as missing.
	Cases Used	Statistics are based on all cases with valid data.
Syntax		FREQUENCIES n0LDH / for=not / sta=all / nti = 4 .
Resources	Processor Time	00:00:00.00
	Elapsed Time	00:00:00.00
Statistics
n0LDH
-1.0	N	Valid	38
		Missing	0
	Mean		0.913253
	Std. Error of Mean		0.118557
	Median		0.714286
	Mode		0.43956
	Std. Deviation		0.730834
	Variance		0.534119
	Skewness		3.07852
	Std. Error of Skewness		0.382818
	Kurtosis		11.2086
	Std. Error of Kurtosis		0.7497
	Range		3.82849
	Minimum		0.347985
	Maximum		4.17647
	Sum		34.7036
	Percentiles	25	0.510531
		50	0.714286
		75	1.04762
1.0	N	Valid	19
		Missing	0
	Mean		1.01892
	Std. Error of Mean		0.164723
	Median		0.89011
	Mode		.11a
	Std. Deviation		0.718011
	Variance		0.51554
	Skewness		1.35316
	Std. Error of Skewness		0.523767
	Kurtosis		1.78977
	Std. Error of Kurtosis		1.01427
	Range		2.82326
	Minimum		0.107143
	Maximum		2.9304
	Sum		19.3595
	Percentiles	25	0.478571
		50	0.89011
		75	1.1044
2.0	N	Valid	14
		Missing	0
	Mean		1.35403
	Std. Error of Mean		0.240355
	Median		1.24286
	Mode		.46a
	Std. Deviation		0.899327
	Variance		0.808788
	Skewness		1.85428
	Std. Error of Skewness		0.59738
	Kurtosis		4.01813
	Std. Error of Kurtosis		1.15405
	Range		3.37574
	Minimum		0.463636
	Maximum		3.83938
	Sum		18.9564
	Percentiles	25	0.628831
		50	1.24286
		75	1.47665
a. Multiple modes exist. The smallest value is shown
split file off .
manova Ln0LDH by iDIA ( 1 , 2 ) .
Manova
Notes
Output Created		02-MAR-2016 12:12:49
Comments
Input	Filter	<none>
	Weight	<none>
	Split File	<none>
	N of Rows in Working Data File	71
Syntax		manova Ln0LDH by iDIA ( 1 , 2 ) .
Resources	Processor Time	00:00:00.00
	Elapsed Time	00:00:00.01
- - - - - - - - - - - - - - - - - - - - - - - - - - - - - - - - - - - - - - - - - - - - - - - - - - - - - - - - - - - -
The default error term in MANOVA has been changed from WITHIN CELLS to
WITHIN+RESIDUAL. Note that these are the same for all full factorial designs.
* * * * * * * * * * * * * * * * * A n a l y s i s o f V a r i a n c e * * * * * * * * * * * * * * * * *
33 cases accepted.
38 cases rejected because of out-of-range factor values.
0 cases rejected because of missing data.
2 non-empty cells.
1 design will be processed.
- - - - - - - - - - - - - - - - - - - - - - - - - - - - - - - - - - - - - - - - - - - - - - - - - - - - - - - - - - - -
* * * * * * * * * * * * * * * * * A n a l y s i s o f V a r i a n c e -- Design 1 * * * * * * * * * * * * * * * * *
Tests of Significance for Ln0LDH using UNIQUE sums of squares
Source of Variation SS DF MS F Sig of F
WITHIN CELLS 2.89 31 .09
idia .20 1 .20 2.12 .155
(Model) .20 1 .20 2.12 .155
(Total) 3.09 32 .10
R-Squared = .064
Adjusted R-Squared = .034
- - - - - - - - - - - - - - - - - - - - - - - - - - - - - - - - - - - - - - - - - - - - - - - - - - - - - - - - - - - -
CROSSTABS iDIA by in0LDH by Grx / cel = cou row / sta=chi ris .
Crosstabs
Notes
Output Created		02-MAR-2016 12:12:49
Comments
Input	Filter	<none>
	Weight	<none>
	Split File	<none>
	N of Rows in Working Data File	71
Missing Value Handling	Definition of Missing	User-defined missing values are treated as missing.
	Cases Used	Statistics for each table are based on all the cases with valid data in the specified range(s) for all variables in each table.
Syntax		CROSSTABS iDIA by in0LDH by Grx / cel = cou row / sta=chi ris .
Resources	Processor Time	00:00:00.00
	Elapsed Time	00:00:00.01
	Dimensions Requested	3
	Cells Available	449353
Case Processing Summary
	Cases
	Valid		Missing		Total
	N	Percent	N	Percent	N	Percent
idia * in0LDH * Grx	71	1	0	0	71	1
idia * in0LDH * Grx Crosstabulation
Grx				in0LDH		Total
				.0	1.0
1.0	idia	1.0	Count	10	9	19
			% within idia	0.526316	0.473684	1
		2.0	Count	4	10	14
			% within idia	0.285714	0.714286	1
	Total		Count	14	19	33
			% within idia	0.424242	0.575758	1
2.0	idia	-1.0	Count	28	10	38
			% within idia	0.736842	0.263158	1
	Total		Count	28	10	38
			% within idia	0.736842	0.263158	1
Total	idia	-1.0	Count	28	10	38
			% within idia	0.736842	0.263158	1
		1.0	Count	10	9	19
			% within idia	0.526316	0.473684	1
		2.0	Count	4	10	14
			% within idia	0.285714	0.714286	1
	Total		Count	42	29	71
			% within idia	0.591549	0.408451	1
Chi-Square Tests
Grx		Value	df	Asymptotic Significance (2-sided)	Exact Sig. (2-sided)	Exact Sig. (1-sided)
1.0	Pearson Chi-Square	1.910b	1	0.166926
	Continuity Correctionc	1.0523	1	0.304979
	Likelihood Ratio	1.94873	1	0.162724
	Fisher's Exact Test				0.285737	0.152611
	Linear-by-Linear Association	1.85245	1	0.173499
	N of Valid Cases	33
2.0	Pearson Chi-Square	.d
	N of Valid Cases	38
Total	Pearson Chi-Square	9.074a	2	0.0107038
	Likelihood Ratio	9.19326	2	0.0100858
	Linear-by-Linear Association	8.56601	1	0.00342497
	N of Valid Cases	71
a. 0 cells (0.0%) have expected count less than 5. The minimum expected count is 5.72.
b. 0 cells (0.0%) have expected count less than 5. The minimum expected count is 5.94.
c. Computed only for a 2x2 table
d. No statistics are computed because idia is a constant.
Risk Estimate
Grx		Value	95% Confidence Interval
			Lower	Upper
1.0	Odds Ratio for idia (1.0 / 2.0)	2.77778	0.63986	12.059
	For cohort in0LDH = .0	1.84211	0.725624	4.67646
	For cohort in0LDH = 1.0	0.663158	0.371942	1.18238
	N of Valid Cases	33
2.0	Odds Ratio for idia (-1.0 / .)	.b
Total	Odds Ratio for idia (-1.0 / 1.0)	a
a. Risk Estimate statistics cannot be computed. They are only computed for a 2*2 table without empty cells.
b. No statistics are computed because idia is a constant.
sort cases by IBDseverity .
SPLIT FILE by IBDseverity .
FREQUENCIES n0LDH / for=not / sta=all / nti = 4 .
Frequencies
Notes
Output Created		02-MAR-2016 12:12:49
Comments
Input	Filter	<none>
	Weight	<none>
	Split File	IBDseverity
	N of Rows in Working Data File	71
Missing Value Handling	Definition of Missing	User-defined missing values are treated as missing.
	Cases Used	Statistics are based on all cases with valid data.
Syntax		FREQUENCIES n0LDH / for=not / sta=all / nti = 4 .
Resources	Processor Time	00:00:00.02
	Elapsed Time	00:00:00.00
Statistics
n0LDH
-1.0	N	Valid	33
		Missing	0
	Mean		1.16109
	Std. Error of Mean		0.140005
	Median		1.07143
	Mode		.11a
	Std. Deviation		0.804269
	Variance		0.646849
	Skewness		1.61585
	Std. Error of Skewness		0.408635
	Kurtosis		3.08411
	Std. Error of Kurtosis		0.798414
	Range		3.73224
	Minimum		0.107143
	Maximum		3.83938
	Sum		38.3159
	Percentiles	25	0.586081
		50	1.07143
		75	1.34698
1.0	N	Valid	8
		Missing	0
	Mean		0.65259
	Std. Error of Mean		0.08262
	Median		0.582106
	Mode		.38a
	Std. Deviation		0.233685
	Variance		0.0546085
	Skewness		0.65143
	Std. Error of Skewness		0.752101
	Kurtosis		-0.578635
	Std. Error of Kurtosis		1.48088
	Range		0.681319
	Minimum		0.377289
	Maximum		1.05861
	Sum		5.22072
	Percentiles	25	0.460027
		50	0.582106
		75	0.837983
2.0	N	Valid	16
		Missing	0
	Mean		1.01629
	Std. Error of Mean		0.257513
	Median		0.673834
	Mode		.35a
	Std. Deviation		1.03005
	Variance		1.06101
	Skewness		2.56443
	Std. Error of Skewness		0.564308
	Kurtosis		6.24395
	Std. Error of Kurtosis		1.09077
	Range		3.82849
	Minimum		0.347985
	Maximum		4.17647
	Sum		16.2606
	Percentiles	25	0.494505
		50	0.673834
		75	0.873626
3.0	N	Valid	14
		Missing	0
	Mean		0.94445
	Std. Error of Mean		0.122653
	Median		0.763187
	Mode		.36a
	Std. Deviation		0.458924
	Variance		0.210611
	Skewness		0.502759
	Std. Error of Skewness		0.59738
	Kurtosis		-1.24084
	Std. Error of Kurtosis		1.15405
	Range		1.30714
	Minimum		0.357143
	Maximum		1.66429
	Sum		13.2223
	Percentiles	25	0.514652
		50	0.763187
		75	1.43571
a. Multiple modes exist. The smallest value is shown
split file off .
manova Ln0LDH by IBDseverity ( 1 , 3 )
/DESIGN = IBDseverity .
Manova
Notes
Output Created		02-MAR-2016 12:12:49
Comments
Input	Filter	<none>
	Weight	<none>
	Split File	<none>
	N of Rows in Working Data File	71
Syntax		manova Ln0LDH by IBDseverity ( 1 , 3 ) /DESIGN = IBDseverity .
Resources	Processor Time	00:00:00.00
	Elapsed Time	00:00:00.01
The default error term in MANOVA has been changed from WITHIN CELLS to
WITHIN+RESIDUAL. Note that these are the same for all full factorial designs.
* * * * * * * * * * * * * * * * * A n a l y s i s o f V a r i a n c e * * * * * * * * * * * * * * * * *
38 cases accepted.
33 cases rejected because of out-of-range factor values.
0 cases rejected because of missing data.
3 non-empty cells.
1 design will be processed.
- - - - - - - - - - - - - - - - - - - - - - - - - - - - - - - - - - - - - - - - - - - - - - - - - - - - - - - - - - - -
* * * * * * * * * * * * * * * * * A n a l y s i s o f V a r i a n c e -- Design 1 * * * * * * * * * * * * * * * * *
Tests of Significance for Ln0LDH using UNIQUE sums of squares
Source of Variation SS DF MS F Sig of F
WITHIN+RESIDUAL 2.05 35 .06
IBDSEVERITY .09 2 .05 .80 .456
(Model) .09 2 .05 .80 .456
(Total) 2.14 37 .06
R-Squared = .044
Adjusted R-Squared = .000
- - - - - - - - - - - - - - - - - - - - - - - - - - - - - - - - - - - - - - - - - - - - - - - - - - - - - - - - - - - -
CROSSTABS IBDseverity by in0LDH by Grx / cel = cou row / sta=chi ris .
Crosstabs
Notes
Output Created		02-MAR-2016 12:12:49
Comments
Input	Filter	<none>
	Weight	<none>
	Split File	<none>
	N of Rows in Working Data File	71
Missing Value Handling	Definition of Missing	User-defined missing values are treated as missing.
	Cases Used	Statistics for each table are based on all the cases with valid data in the specified range(s) for all variables in each table.
Syntax		CROSSTABS IBDseverity by in0LDH by Grx / cel = cou row / sta=chi ris .
Resources	Processor Time	00:00:00.02
	Elapsed Time	00:00:00.01
	Dimensions Requested	3
	Cells Available	449353
Case Processing Summary
	Cases
	Valid		Missing		Total
	N	Percent	N	Percent	N	Percent
IBDseverity * in0LDH * Grx	71	1	0	0	71	1
IBDseverity * in0LDH * Grx Crosstabulation
Grx				in0LDH		Total
				.0	1.0
1.0	IBDseverity	-1.0	Count	14	19	33
			% within IBDseverity	0.424242	0.575758	1
	Total		Count	14	19	33
			% within IBDseverity	0.424242	0.575758	1
2.0	IBDseverity	1.0	Count	7	1	8
			% within IBDseverity	0.875	0.125	1
		2.0	Count	13	3	16
			% within IBDseverity	0.8125	0.1875	1
		3.0	Count	8	6	14
			% within IBDseverity	0.571429	0.428571	1
	Total		Count	28	10	38
			% within IBDseverity	0.736842	0.263158	1
Total	IBDseverity	-1.0	Count	14	19	33
			% within IBDseverity	0.424242	0.575758	1
		1.0	Count	7	1	8
			% within IBDseverity	0.875	0.125	1
		2.0	Count	13	3	16
			% within IBDseverity	0.8125	0.1875	1
		3.0	Count	8	6	14
			% within IBDseverity	0.571429	0.428571	1
	Total		Count	42	29	71
			% within IBDseverity	0.591549	0.408451	1
Chi-Square Tests
Grx		Value	df	Asymptotic Significance (2-sided)
1.0	Pearson Chi-Square	.b
	N of Valid Cases	33
2.0	Pearson Chi-Square	3.235c	2	0.198361
	Likelihood Ratio	3.20916	2	0.200974
	Linear-by-Linear Association	2.79152	1	0.0947644
	N of Valid Cases	38
Total	Pearson Chi-Square	9.740a	3	0.0209151
	Likelihood Ratio	10.4537	3	0.0150783
	Linear-by-Linear Association	4.06414	1	0.0438029
	N of Valid Cases	71
a. 2 cells (25.0%) have expected count less than 5. The minimum expected count is 3.27.
b. No statistics are computed because IBDseverity is a constant.
c. 3 cells (50.0%) have expected count less than 5. The minimum expected count is 2.11.
Risk Estimate
Grx		Value
1.0	Odds Ratio for IBDseverity (-1.0 / .)	.b
2.0	Odds Ratio for IBDseverity (1.0 / 2.0)	a
Total	Odds Ratio for IBDseverity (-1.0 / 1.0)	a
a. Risk Estimate statistics cannot be computed. They are only computed for a 2*2 table without empty cells.
b. No statistics are computed because IBDseverity is a constant.
**** TABLE 3 *****.
MEANS n0LDH by grx by ibreed .
Means
Notes
Output Created		02-MAR-2016 12:12:49
Comments
Input	Filter	<none>
	Weight	<none>
	Split File	<none>
	N of Rows in Working Data File	71
Missing Value Handling	Definition of Missing	For each dependent variable in a table, user-defined missing values for the dependent and all grouping variables are treated as missing.
	Cases Used	Cases used for each table have no missing values in any independent variable, and not all dependent variables have missing values.
Syntax		MEANS n0LDH by grx by ibreed .
Resources	Processor Time	00:00:00.00
	Elapsed Time	00:00:00.00
Case Processing Summary
	Cases
	Included		Excluded		Total
	N	Percent	N	Percent	N	Percent
n0LDH * Grx * iBreed	71	1	0	0	71	1
Report
n0LDH
Grx		Mean	N	Std. Deviation
1.0	.0	3.83938	1
	1.0	1.07739	32	0.655049
	Total	1.16109	33	0.804269
2.0	.0	1.25829	6	1.45065
	1.0	0.848559	32	0.520306
	Total	0.913253	38	0.730834
Total	.0	1.62702	7	1.6448
	1.0	0.962976	64	0.598037
	Total	1.02844	71	0.770403
manova Ln0LDH by grx ( 1 , 2 ) iBreed ( 0 , 1 )
/DESIGN
/DESIGN = grx ibreed within grx (1) ibreed within grx (2)
/DESIGN = ibreed grx within ibreed (2) grx within ibreed (1)
.
Manova
Notes
Output Created		02-MAR-2016 12:12:49
Comments
Input	Filter	<none>
	Weight	<none>
	Split File	<none>
	N of Rows in Working Data File	71
Syntax		manova Ln0LDH by grx ( 1 , 2 ) iBreed ( 0 , 1 ) /DESIGN /DESIGN = grx ibreed within grx (1) ibreed within grx (2) /DESIGN = ibreed grx within ibreed (2) grx within ibreed (1) .
Resources	Processor Time	00:00:00.02
	Elapsed Time	00:00:00.01
The default error term in MANOVA has been changed from WITHIN CELLS to
WITHIN+RESIDUAL. Note that these are the same for all full factorial designs.
* * * * * * * * * * * * * * * * * A n a l y s i s o f V a r i a n c e * * * * * * * * * * * * * * * * *
71 cases accepted.
0 cases rejected because of out-of-range factor values.
0 cases rejected because of missing data.
4 non-empty cells.
3 designs will be processed.
- - - - - - - - - - - - - - - - - - - - - - - - - - - - - - - - - - - - - - - - - - - - - - - - - - - - - - - - - - - -
* * * * * * * * * * * * * * * * * A n a l y s i s o f V a r i a n c e -- Design 1 * * * * * * * * * * * * * * * * *
Tests of Significance for Ln0LDH using UNIQUE sums of squares
Source of Variation SS DF MS F Sig of F
WITHIN CELLS 4.82 67 .07
Grx .43 1 .43 5.96 .017
iBreed .40 1 .40 5.54 .021
Grx BY iBreed .27 1 .27 3.69 .059
(Model) .54 3 .18 2.52 .065
(Total) 5.36 70 .08
R-Squared = .102
Adjusted R-Squared = .061
- - - - - - - - - - - - - - - - - - - - - - - - - - - - - - - - - - - - - - - - - - - - - - - - - - - - - - - - - - - -
* * * * * * * * * * * * * * * * * A n a l y s i s o f V a r i a n c e -- Design 2 * * * * * * * * * * * * * * * * *
Tests of Significance for Ln0LDH using UNIQUE sums of squares
Source of Variation SS DF MS F Sig of F
WITHIN+RESIDUAL 4.82 67 .07
GRX .43 1 .43 5.96 .017
IBREED WITHIN GRX(1) .39 1 .39 5.45 .023
IBREED WITHIN GRX(2) .02 1 .02 .29 .592
(Model) .54 3 .18 2.52 .065
(Total) 5.36 70 .08
R-Squared = .102
Adjusted R-Squared = .061
- - - - - - - - - - - - - - - - - - - - - - - - - - - - - - - - - - - - - - - - - - - - - - - - - - - - - - - - - - - -
* * * * * * * * * * * * * * * * * A n a l y s i s o f V a r i a n c e -- Design 3 * * * * * * * * * * * * * * * * *
Tests of Significance for Ln0LDH using UNIQUE sums of squares
Source of Variation SS DF MS F Sig of F
WITHIN+RESIDUAL 4.82 67 .07
IBREED .40 1 .40 5.54 .021
GRX WITHIN IBREED(2) .10 1 .10 1.33 .253
GRX WITHIN IBREED(1) .36 1 .36 5.02 .028
(Model) .54 3 .18 2.52 .065
(Total) 5.36 70 .08
R-Squared = .102
Adjusted R-Squared = .061
- - - - - - - - - - - - - - - - - - - - - - - - - - - - - - - - - - - - - - - - - - - - - - - - - - - - - - - - - - - -
MEANS n0LDH by grx by sex .
Means
Notes
Output Created		02-MAR-2016 12:12:49
Comments
Input	Filter	<none>
	Weight	<none>
	Split File	<none>
	N of Rows in Working Data File	71
Missing Value Handling	Definition of Missing	For each dependent variable in a table, user-defined missing values for the dependent and all grouping variables are treated as missing.
	Cases Used	Cases used for each table have no missing values in any independent variable, and not all dependent variables have missing values.
Syntax		MEANS n0LDH by grx by sex .
Resources	Processor Time	00:00:00.02
	Elapsed Time	00:00:00.00
Case Processing Summary
	Cases
	Included		Excluded		Total
	N	Percent	N	Percent	N	Percent
n0LDH * Grx * Sex	71	1	0	0	71	1
Report
n0LDH
Grx		Mean	N	Std. Deviation
1.0	.0	1.61527	13	1.00067
	1.0	0.865872	20	0.473415
	Total	1.16109	33	0.804269
2.0	.0	0.925435	15	0.957314
	1.0	0.905308	23	0.561184
	Total	0.913253	38	0.730834
Total	.0	1.24571	28	1.02127
	1.0	0.886966	43	0.516475
	Total	1.02844	71	0.770403
manova Ln0LDH by grx ( 1 , 2 ) sex ( 0 , 1 )
/DESIGN
/DESIGN = grx sex within grx (1) sex within grx (2)
/DESIGN = sex grx within sex (1) grx within sex (2)
.
Manova
Notes
Output Created		02-MAR-2016 12:12:49
Comments
[truncated: 1,838 more rows]
